# Supplementary material for: Prediction of methylation status using WGS data of plasma cfDNA for multi-cancer early detection (MCED)
Source: Clin Epigenetics. 2024 Feb 27;16:34. doi: 10.1186/s13148-024-01646-6 (PMC10898085; doi:10.1186/s13148-024-01646-6)
Supplement: Supplementary file 5 — Additional file 5. Table S1. Arrangement of WGBS and WGS for different types of participants. [file 13148_2024_1646_MOESM5_ESM.xls]

## Sheet: Sample sequencing
Type of sequencing	Healthy individuals	HCC patients	Lung Cancer patients	Colorectal Cancer patients	Total
WGBS	12	26	20	12	70
WGS	12	12	14	14	52
WGBS and WGS	7	12	2	11	32
WGBS or WGS	17	26	32	15	90
