# Supplementary material for: Prediction of methylation status using WGS data of plasma cfDNA for multi-cancer early detection (MCED)
Source: Clin Epigenetics. 2024 Feb 27;16:34. doi: 10.1186/s13148-024-01646-6 (PMC10898085; doi:10.1186/s13148-024-01646-6)
Supplement: Supplementary file 6 — Additional file 6. Table S2. QC statistics of data concatenation of four groups of participants. [file 13148_2024_1646_MOESM6_ESM.xls]

## Sheet: Quality control
Typpe	Samples	Raw reads	Raw bases	clean reads	Q20(%)	Q30(%)	Clean bases	clean rate(%)	Map_rate	Average_depth
WGBS	A12	259036266	25644590334	223431962	21158882002(95.985%)	19464123738(88.2969%)	22043949452	85.96	0.8303	8.9
	H12	227974660	22569491340	227172758	21334229572(95.0334%)	19767536230(88.0545%)	22449196712	99.47	0.8022	8.74
	L26	453207004	44867493396	451312790	42282783776(94.7673%)	39131148026(87.7036%)	44617477738	99.44	0.8085	16.56
	C20	430719314	42641212086	429321676	40700335374(95.9253%)	37116852156(87.4795%)	42429212630	99.5	0.8419	14.79
Type	Samples	Raw reads	Raw bases	clean reads	Q20(%)	Q30(%)	Clean bases	clean rate(%)	map-rate
WGS	A12	413479842	41347984200	413479842	40650998944(98.3749%)	39352182866(95.2318%)	41322523824	99.94	0.9321
	H12	598460998	59846099800	598460996	59014372844(98.6575%)	57384428876(95.9327%)	59817399096	99.95	0.9204
	L14	390707916	39070791600	390707916	38403099324(98.3534%)	36995486402(94.7484%)	39046038846	99.94	0.9307
	C14	544689920	54468992000	544689918	53696173500(98.6433%)	52156112776(95.8141%)	54434697372	99.94	0.9098
