# Supplementary material for: Prediction of methylation status using WGS data of plasma cfDNA for multi-cancer early detection (MCED)
Source: Clin Epigenetics. 2024 Feb 27;16:34. doi: 10.1186/s13148-024-01646-6 (PMC10898085; doi:10.1186/s13148-024-01646-6)
Supplement: Supplementary file 7 — Additional file 7. Table S3. GO Term interpretation of shared and unique biomarkers among three cancer groups. [file 13148_2024_1646_MOESM7_ESM.xls]

## Sheet: Go Term（ shared 21 genes）
ONTOLOGY	ID	Description	GeneRatio	BgRatio	pvalue	p.adjust	qvalue	geneID	Count
BP	GO:0070593	dendrite self-avoidance	2023-01-05	17/18723	0.00453212	0.0956645	0.0566435	133418	1
BP	GO:0006506	GPI anchor biosynthetic process	2023-01-05	32/18723	0.00851738	0.0956645	0.0566435	80157	1
BP	GO:0006505	GPI anchor metabolic process	2023-01-05	33/18723	0.00878261	0.0956645	0.0566435	80157	1
BP	GO:0008038	neuron recognition	2023-01-05	49/18723	0.0130186	0.0956645	0.0566435	133418	1
BP	GO:1990573	potassium ion import across plasma membrane	2023-01-05	49/18723	0.0130186	0.0956645	0.0566435	100134444	1
BP	GO:0009247	glycolipid biosynthetic process	2023-01-05	68/18723	0.01803	0.0956645	0.0566435	80157	1
BP	GO:0006497	protein lipidation	2023-01-05	92/18723	0.024331	0.0956645	0.0566435	80157	1
BP	GO:0042158	lipoprotein biosynthetic process	2023-01-05	96/18723	0.025378	0.0956645	0.0566435	80157	1
BP	GO:0006664	glycolipid metabolic process	2023-01-05	100/18723	0.0264242	0.0956645	0.0566435	80157	1
BP	GO:1903509	liposaccharide metabolic process	2023-01-05	101/18723	0.0266856	0.0956645	0.0566435	80157	1
BP	GO:0098659	inorganic cation import across plasma membrane	2023-01-05	108/18723	0.0285137	0.0956645	0.0566435	100134444	1
BP	GO:0099587	inorganic ion import across plasma membrane	2023-01-05	108/18723	0.0285137	0.0956645	0.0566435	100134444	1
BP	GO:0015718	monocarboxylic acid transport	2023-01-05	111/18723	0.0292964	0.0956645	0.0566435	133418	1
BP	GO:0006661	phosphatidylinositol biosynthetic process	2023-01-05	131/18723	0.0345012	0.0956645	0.0566435	80157	1
BP	GO:0042157	lipoprotein metabolic process	2023-01-05	135/18723	0.0355395	0.0956645	0.0566435	80157	1
BP	GO:0046467	membrane lipid biosynthetic process	2023-01-05	142/18723	0.0373543	0.0956645	0.0566435	80157	1
BP	GO:1905039	carboxylic acid transmembrane transport	2023-01-05	149/18723	0.0391665	0.0956645	0.0566435	133418	1
BP	GO:1903825	organic acid transmembrane transport	2023-01-05	150/18723	0.0394251	0.0956645	0.0566435	133418	1
BP	GO:0046488	phosphatidylinositol metabolic process	2023-01-05	159/18723	0.0417504	0.0956645	0.0566435	80157	1
BP	GO:0007156	homophilic cell adhesion via plasma membrane adhesion molecules	2023-01-05	167/18723	0.0438136	0.0956645	0.0566435	133418	1
BP	GO:0098739	import across plasma membrane	2023-01-05	177/18723	0.0463876	0.0956645	0.0566435	100134444	1
BP	GO:0006643	membrane lipid metabolic process	2023-01-05	203/18723	0.0530541	0.0956645	0.0566435	80157	1
BP	GO:0046474	glycerophospholipid biosynthetic process	2023-01-05	211/18723	0.0550978	0.0956645	0.0566435	80157	1
BP	GO:0071805	potassium ion transmembrane transport	2023-01-05	219/18723	0.0571379	0.0956645	0.0566435	100134444	1
BP	GO:0008037	cell recognition	2023-01-05	225/18723	0.0586657	0.0956645	0.0566435	133418	1
BP	GO:0007411	axon guidance	2023-01-05	227/18723	0.0591746	0.0956645	0.0566435	133418	1
BP	GO:0098657	import into cell	2023-01-05	227/18723	0.0591746	0.0956645	0.0566435	100134444	1
BP	GO:0097485	neuron projection guidance	2023-01-05	228/18723	0.0594289	0.0956645	0.0566435	133418	1
BP	GO:0006813	potassium ion transport	2023-01-05	241/18723	0.0627302	0.0956645	0.0566435	100134444	1
BP	GO:0098656	anion transmembrane transport	2023-01-05	245/18723	0.0637441	0.0956645	0.0566435	133418	1
BP	GO:0045017	glycerolipid biosynthetic process	2023-01-05	252/18723	0.0655164	0.0956645	0.0566435	80157	1
BP	GO:0008654	phospholipid biosynthetic process	2023-01-05	253/18723	0.0657693	0.0956645	0.0566435	80157	1
BP	GO:0060828	regulation of canonical Wnt signaling pathway	2023-01-05	253/18723	0.0657693	0.0956645	0.0566435	102724928	1
BP	GO:0046942	carboxylic acid transport	2023-01-05	273/18723	0.070817	0.0971205	0.0575056	133418	1
BP	GO:0098742	cell-cell adhesion via plasma-membrane adhesion molecules	2023-01-05	273/18723	0.070817	0.0971205	0.0575056	133418	1
BP	GO:0015850	organic hydroxy compound transport	2023-01-05	284/18723	0.073584	0.0973514	0.0576423	133418	1
BP	GO:0015849	organic acid transport	2023-01-05	303/18723	0.0783477	0.0973514	0.0576423	133418	1
BP	GO:0060070	canonical Wnt signaling pathway	2023-01-05	303/18723	0.0783477	0.0973514	0.0576423	102724928	1
BP	GO:0006650	glycerophospholipid metabolic process	2023-01-05	306/18723	0.079098	0.0973514	0.0576423	80157	1
BP	GO:0030111	regulation of Wnt signaling pathway	2023-01-05	328/18723	0.0845858	0.101503	0.0601004	102724928	1
BP	GO:0015711	organic anion transport	2023-01-05	354/18723	0.0910376	0.106581	0.0631069	133418	1
BP	GO:0006644	phospholipid metabolic process	2023-01-05	383/18723	0.0981909	0.112076	0.066361	80157	1
BP	GO:0046486	glycerolipid metabolic process	2023-01-05	392/18723	0.100402	0.112076	0.066361	80157	1
BP	GO:0007409	axonogenesis	2023-01-05	418/18723	0.106764	0.11647	0.0689624	133418	1
BP	GO:0016055	Wnt signaling pathway	2023-01-05	444/18723	0.11309	0.118514	0.0701726	102724928	1
BP	GO:0198738	cell-cell signaling by wnt	2023-01-05	446/18723	0.113576	0.118514	0.0701726	102724928	1
BP	GO:0061564	axon development	2023-01-05	467/18723	0.118657	0.121182	0.0717522	133418	1
BP	GO:0034765	regulation of ion transmembrane transport	2023-01-05	491/18723	0.124436	0.124436	0.0736789	100134444	1
CC	GO:0005840	ribosome	2023-02-06	240/19550	0.00217918	0.00217918	NA	100008589/100861532	2
MF	GO:0003735	structural constituent of ribosome	2023-02-06	182/18368	0.00142681	0.0370971	0.0150191	100008589/100861532	2
MF	GO:0061575	cyclin-dependent protein serine/threonine kinase activator activity	2023-01-06	13/18368	0.00423959	0.0551146	0.0223136	102724928	1
MF	GO:0005242	inward rectifier potassium channel activity	2023-01-06	25/18368	0.00813974	0.0703049	0.0284635	100134444	1
MF	GO:0043539	protein serine/threonine kinase activator activity	2023-01-06	49/18368	0.0159019	0.0703049	0.0284635	102724928	1
MF	GO:0098632	cell-cell adhesion mediator activity	2023-01-06	49/18368	0.0159019	0.0703049	0.0284635	133418	1
MF	GO:0016538	cyclin-dependent protein serine/threonine kinase regulator activity	2023-01-06	50/18368	0.0162242	0.0703049	0.0284635	102724928	1
MF	GO:0098631	cell adhesion mediator activity	2023-01-06	59/18368	0.0191211	0.0710213	0.0287536	133418	1
MF	GO:0005249	voltage-gated potassium channel activity	2023-01-06	90/18368	0.0290451	0.0794179	0.032153	100134444	1
MF	GO:0030295	protein kinase activator activity	2023-01-06	101/18368	0.0325463	0.0794179	0.032153	102724928	1
MF	GO:0019209	kinase activator activity	2023-01-06	107/18368	0.0344516	0.0794179	0.032153	102724928	1
MF	GO:0099094	ligand-gated cation channel activity	2023-01-06	113/18368	0.0363538	0.0794179	0.032153	100134444	1
MF	GO:0005267	potassium channel activity	2023-01-06	121/18368	0.0388852	0.0794179	0.032153	100134444	1
MF	GO:0015276	ligand-gated ion channel activity	2023-01-06	143/18368	0.045818	0.0794179	0.032153	100134444	1
MF	GO:0022834	ligand-gated channel activity	2023-01-06	143/18368	0.045818	0.0794179	0.032153	100134444	1
MF	GO:0022843	voltage-gated cation channel activity	2023-01-06	143/18368	0.045818	0.0794179	0.032153	100134444	1
MF	GO:0015079	potassium ion transmembrane transporter activity	2023-01-06	155/18368	0.0495819	0.0805706	0.0326197	100134444	1
MF	GO:0005244	voltage-gated ion channel activity	2023-01-06	201/18368	0.0638959	0.0887054	0.0359131	100134444	1
MF	GO:0022832	voltage-gated channel activity	2023-01-06	201/18368	0.0638959	0.0887054	0.0359131	100134444	1
MF	GO:0019887	protein kinase regulator activity	2023-01-06	204/18368	0.0648231	0.0887054	0.0359131	102724928	1
MF	GO:0019207	kinase regulator activity	2023-01-06	233/18368	0.0737471	0.0958712	0.0388143	102724928	1
MF	GO:0005261	cation channel activity	2023-01-06	335/18368	0.104573	0.125346	0.0507474	100134444	1
MF	GO:0022836	gated channel activity	2023-01-06	340/18368	0.106062	0.125346	0.0507474	100134444	1
MF	GO:0046873	metal ion transmembrane transporter activity	2023-01-06	430/18368	0.13251	0.144181	0.058373	100134444	1
MF	GO:0005216	ion channel activity	2023-01-06	432/18368	0.13309	0.144181	0.058373	100134444	1
MF	GO:0015267	channel activity	2023-01-06	480/18368	0.14692	0.147206	0.0595975	100134444	1
MF	GO:0022803	passive transmembrane transporter activity	2023-01-06	481/18368	0.147206	0.147206	0.0595975	100134444	1
BP：Biological Process
CC:Cellular Component
MF:Molecular Function

## Sheet: Go Term(HCC-unique)
ONTOLOGY	ID	Description	GeneRatio	BgRatio	pvalue	p.adjust	qvalue	geneID	Count
BP	GO:0006099	tricarboxylic acid cycle	2023-02-07	30/18723	5.18615e-05	0.00461567	0.00229282	6391/8801	2
BP	GO:0009060	aerobic respiration	2023-02-07	189/18723	0.00205886	0.0453516	0.0225283	6391/8801	2
BP	GO:0045333	cellular respiration	2023-02-07	230/18723	0.00302961	0.0453516	0.0225283	6391/8801	2
BP	GO:0000050	urea cycle	2023-01-07	10/18723	0.00373333	0.0453516	0.0225283	435	1
BP	GO:0019627	urea metabolic process	2023-01-07	12/18723	0.00447856	0.0453516	0.0225283	435	1
BP	GO:0071712	ER-associated misfolded protein catabolic process	2023-01-07	12/18723	0.00447856	0.0453516	0.0225283	56886	1
BP	GO:0071941	nitrogen cycle metabolic process	2023-01-07	12/18723	0.00447856	0.0453516	0.0225283	435	1
BP	GO:1904380	endoplasmic reticulum mannose trimming	2023-01-07	15/18723	0.00559551	0.0453516	0.0225283	56886	1
BP	GO:0015980	energy derivation by oxidation of organic compounds	2023-02-07	318/18723	0.00570785	0.0453516	0.0225283	6391/8801	2
BP	GO:0009084	glutamine family amino acid biosynthetic process	2023-01-07	17/18723	0.00633955	0.0453516	0.0225283	435	1
BP	GO:0036507	protein demannosylation	2023-01-07	18/18723	0.00671138	0.0453516	0.0225283	56886	1
BP	GO:0036508	protein alpha-1,2-demannosylation	2023-01-07	18/18723	0.00671138	0.0453516	0.0225283	56886	1
BP	GO:0002115	store-operated calcium entry	2023-01-07	20/18723	0.00745471	0.0453516	0.0225283	57620	1
BP	GO:0006525	arginine metabolic process	2023-01-07	20/18723	0.00745471	0.0453516	0.0225283	435	1
BP	GO:0018279	protein N-linked glycosylation via asparagine	2023-01-07	23/18723	0.00856879	0.0453516	0.0225283	56886	1
BP	GO:0071218	cellular response to misfolded protein	2023-01-07	23/18723	0.00856879	0.0453516	0.0225283	56886	1
BP	GO:0018196	peptidyl-asparagine modification	2023-01-07	24/18723	0.00893992	0.0453516	0.0225283	56886	1
BP	GO:0051788	response to misfolded protein	2023-01-07	25/18723	0.00931092	0.0453516	0.0225283	56886	1
BP	GO:0006517	protein deglycosylation	2023-01-07	26/18723	0.00968181	0.0453516	0.0225283	56886	1
BP	GO:0006515	protein quality control for misfolded or incompletely synthesized proteins	2023-01-07	28/18723	0.0104232	0.0463833	0.0230408	56886	1
BP	GO:0006091	generation of precursor metabolites and energy	2023-02-07	490/18723	0.0131552	0.053743	0.0266967	6391/8801	2
BP	GO:0009225	nucleotide-sugar metabolic process	2023-01-07	36/18723	0.0133841	0.053743	0.0266967	56886	1
BP	GO:0051084	'de novo' posttranslational protein folding	2023-01-07	39/18723	0.0144925	0.053743	0.0266967	56886	1
BP	GO:1901021	positive regulation of calcium ion transmembrane transporter activity	2023-01-07	39/18723	0.0144925	0.053743	0.0266967	57620	1
BP	GO:0006458	'de novo' protein folding	2023-01-07	43/18723	0.0159687	0.0568485	0.0282394	56886	1
BP	GO:0006487	protein N-linked glycosylation	2023-01-07	65/18723	0.0240538	0.0823381	0.0409013	56886	1
BP	GO:1901607	alpha-amino acid biosynthetic process	2023-01-07	68/18723	0.0251519	0.0826971	0.0410796	435	1
BP	GO:1904427	positive regulation of calcium ion transmembrane transport	2023-01-07	73/18723	0.0269797	0.0826971	0.0410796	57620	1
BP	GO:2001259	positive regulation of cation channel activity	2023-01-07	75/18723	0.02771	0.0826971	0.0410796	57620	1
BP	GO:0008652	cellular amino acid biosynthetic process	2023-01-07	76/18723	0.028075	0.0826971	0.0410796	435	1
BP	GO:0009064	glutamine family amino acid metabolic process	2023-01-07	78/18723	0.0288046	0.0826971	0.0410796	435	1
BP	GO:0019646	aerobic electron transport chain	2023-01-07	87/18723	0.032082	0.0827931	0.0411273	6391	1
BP	GO:1901019	regulation of calcium ion transmembrane transporter activity	2023-01-07	93/18723	0.0342616	0.0827931	0.0411273	57620	1
BP	GO:0042773	ATP synthesis coupled electron transport	2023-01-07	95/18723	0.0349872	0.0827931	0.0411273	6391	1
BP	GO:0042775	mitochondrial ATP synthesis coupled electron transport	2023-01-07	95/18723	0.0349872	0.0827931	0.0411273	6391	1
BP	GO:0006637	acyl-CoA metabolic process	2023-01-07	96/18723	0.0353499	0.0827931	0.0411273	8801	1
BP	GO:0035383	thioester metabolic process	2023-01-07	96/18723	0.0353499	0.0827931	0.0411273	8801	1
BP	GO:0043648	dicarboxylic acid metabolic process	2023-01-07	96/18723	0.0353499	0.0827931	0.0411273	8801	1
BP	GO:0036503	ERAD pathway	2023-01-07	107/18723	0.0393311	0.0887965	0.0441095	56886	1
BP	GO:0032414	positive regulation of ion transmembrane transporter activity	2023-01-07	109/18723	0.0400534	0.0887965	0.0441095	57620	1
BP	GO:0022904	respiratory electron transport chain	2023-01-07	114/18723	0.0418573	0.0887965	0.0441095	6391	1
BP	GO:0035967	cellular response to topologically incorrect protein	2023-01-07	116/18723	0.042578	0.0887965	0.0441095	56886	1
BP	GO:0032411	positive regulation of transporter activity	2023-01-07	120/18723	0.044018	0.0887965	0.0441095	57620	1
BP	GO:0051928	positive regulation of calcium ion transport	2023-01-07	122/18723	0.0447374	0.0887965	0.0441095	57620	1
BP	GO:0033865	nucleoside bisphosphate metabolic process	2023-01-07	128/18723	0.0468926	0.0887965	0.0441095	8801	1
BP	GO:0033875	ribonucleoside bisphosphate metabolic process	2023-01-07	128/18723	0.0468926	0.0887965	0.0441095	8801	1
BP	GO:0034032	purine nucleoside bisphosphate metabolic process	2023-01-07	128/18723	0.0468926	0.0887965	0.0441095	8801	1
BP	GO:0006119	oxidative phosphorylation	2023-01-07	141/18723	0.0515478	0.0955783	0.0474783	6391	1
BP	GO:1904064	positive regulation of cation transmembrane transport	2023-01-07	151/18723	0.0551155	0.100108	0.0497283	57620	1
BP	GO:0035966	response to topologically incorrect protein	2023-01-07	159/18723	0.0579614	0.101148	0.0502452	56886	1
BP	GO:1903169	regulation of calcium ion transmembrane transport	2023-01-07	159/18723	0.0579614	0.101148	0.0502452	57620	1
BP	GO:0034767	positive regulation of ion transmembrane transport	2023-01-07	167/18723	0.0608	0.104061	0.0516923	57620	1
BP	GO:0022900	electron transport chain	2023-01-07	175/18723	0.0636312	0.106852	0.0530786	6391	1
BP	GO:2001257	regulation of cation channel activity	2023-01-07	184/18723	0.0668075	0.110109	0.0546962	57620	1
BP	GO:1901605	alpha-amino acid metabolic process	2023-01-07	195/18723	0.0706772	0.114369	0.0568123	435	1
BP	GO:0006457	protein folding	2023-01-07	212/18723	0.0766305	0.121788	0.0604978	56886	1
BP	GO:0034764	positive regulation of transmembrane transport	2023-01-07	219/18723	0.0790724	0.122954	0.061077	57620	1
BP	GO:0006486	protein glycosylation	2023-01-07	226/18723	0.0815087	0.122954	0.061077	56886	1
BP	GO:0043413	macromolecule glycosylation	2023-01-07	226/18723	0.0815087	0.122954	0.061077	56886	1
BP	GO:0070085	glycosylation	2023-01-07	240/18723	0.0863647	0.128108	0.0636372	56886	1
BP	GO:0051924	regulation of calcium ion transport	2023-01-07	255/18723	0.0915432	0.131903	0.0655225	57620	1
BP	GO:0034976	response to endoplasmic reticulum stress	2023-01-07	256/18723	0.0918876	0.131903	0.0655225	56886	1
BP	GO:0032412	regulation of ion transmembrane transporter activity	2023-01-07	267/18723	0.0956679	0.134086	0.066607	57620	1
BP	GO:0043270	positive regulation of ion transport	2023-01-07	275/18723	0.0984087	0.134086	0.066607	57620	1
BP	GO:0046034	ATP metabolic process	2023-01-07	277/18723	0.0990928	0.134086	0.066607	6391	1
BP	GO:0022898	regulation of transmembrane transporter activity	2023-01-07	278/18723	0.0994347	0.134086	0.066607	57620	1
BP	GO:0006520	cellular amino acid metabolic process	2023-01-07	284/18723	0.101484	0.134807	0.0669649	435	1
BP	GO:0032409	regulation of transporter activity	2023-01-07	310/18723	0.110316	0.139287	0.0691905	57620	1
BP	GO:0070588	calcium ion transmembrane transport	2023-01-07	312/18723	0.110993	0.139287	0.0691905	57620	1
BP	GO:0046394	carboxylic acid biosynthetic process	2023-01-07	314/18723	0.111669	0.139287	0.0691905	435	1
BP	GO:0016053	organic acid biosynthetic process	2023-01-07	316/18723	0.112344	0.139287	0.0691905	435	1
BP	GO:0009101	glycoprotein biosynthetic process	2023-01-07	317/18723	0.112682	0.139287	0.0691905	56886	1
BP	GO:0006790	sulfur compound metabolic process	2023-01-07	339/18723	0.12008	0.146399	0.0727235	8801	1
BP	GO:1904062	regulation of cation transmembrane transport	2023-01-07	357/18723	0.126094	0.151654	0.0753338	57620	1
BP	GO:0009150	purine ribonucleotide metabolic process	2023-01-07	368/18723	0.129752	0.153973	0.0764856	8801	1
BP	GO:0009259	ribonucleotide metabolic process	2023-01-07	385/18723	0.13538	0.1566	0.0777905	8801	1
BP	GO:0009100	glycoprotein metabolic process	2023-01-07	387/18723	0.13604	0.1566	0.0777905	56886	1
BP	GO:0006163	purine nucleotide metabolic process	2023-01-07	396/18723	0.139004	0.1566	0.0777905	8801	1
BP	GO:0019693	ribose phosphate metabolic process	2023-01-07	396/18723	0.139004	0.1566	0.0777905	8801	1
BP	GO:0010959	regulation of metal ion transport	2023-01-07	406/18723	0.142288	0.158295	0.0786328	57620	1
BP	GO:0072521	purine-containing compound metabolic process	2023-01-07	416/18723	0.145561	0.159937	0.0794484	8801	1
BP	GO:0006816	calcium ion transport	2023-01-07	422/18723	0.14752	0.160113	0.0795355	57620	1
BP	GO:0006874	cellular calcium ion homeostasis	2023-01-07	448/18723	0.155963	0.167237	0.0830746	57620	1
BP	GO:0055074	calcium ion homeostasis	2023-01-07	460/18723	0.159835	0.169349	0.0841238	57620	1
BP	GO:0072503	cellular divalent inorganic cation homeostasis	2023-01-07	486/18723	0.168174	0.17168	0.0852815	57620	1
BP	GO:0009117	nucleotide metabolic process	2023-01-07	489/18723	0.169131	0.17168	0.0852815	8801	1
BP	GO:0010498	proteasomal protein catabolic process	2023-01-07	490/18723	0.16945	0.17168	0.0852815	56886	1
BP	GO:0034765	regulation of ion transmembrane transport	2023-01-07	491/18723	0.169769	0.17168	0.0852815	57620	1
BP	GO:0006753	nucleoside phosphate metabolic process	2023-01-07	497/18723	0.17168	0.17168	0.0852815	8801	1
CC	GO:0098798	mitochondrial protein-containing complex	2023-02-07	268/19550	0.00375707	0.0302001	0.0122268	6391/8801	2
CC	GO:0045239	tricarboxylic acid cycle enzyme complex	2023-01-07	13/19550	0.00464617	0.0302001	0.0122268	8801	1
CC	GO:0044322	endoplasmic reticulum quality control compartment	2023-01-07	25/19550	0.0089185	0.0386468	0.0156465	56886	1
CC	GO:0005746	mitochondrial respirasome	2023-01-07	89/19550	0.0314398	0.0732189	0.0296433	6391	1
CC	GO:0098803	respiratory chain complex	2023-01-07	90/19550	0.0317882	0.0732189	0.0296433	6391	1
CC	GO:0070469	respirasome	2023-01-07	100/19550	0.0352662	0.0732189	0.0296433	6391	1
CC	GO:1990204	oxidoreductase complex	2023-01-07	112/19550	0.0394256	0.0732189	0.0296433	6391	1
CC	GO:0005793	endoplasmic reticulum-Golgi intermediate compartment	2023-01-07	132/19550	0.0463237	0.0743448	0.0300991	56886	1
CC	GO:0098800	inner mitochondrial membrane protein complex	2023-01-07	147/19550	0.0514695	0.0743448	0.0300991	6391	1
CC	GO:0030667	secretory granule membrane	2023-01-07	311/19550	0.106195	0.126272	0.0511223	2212	1
CC	GO:0005788	endoplasmic reticulum lumen	2023-01-07	313/19550	0.106846	0.126272	0.0511223	56886	1
CC	GO:0005759	mitochondrial matrix	2023-01-07	480/19550	0.159736	0.164352	0.0665394	8801	1
CC	GO:0005743	mitochondrial inner membrane	2023-01-07	495/19550	0.164352	0.164352	0.0665394	6391	1
MF	GO:0015279	store-operated calcium channel activity	2023-01-07	10/18368	0.00380538	0.043265	0.0273252	57620	1
MF	GO:0019864	IgG binding	2023-01-07	11/18368	0.00418523	0.043265	0.0273252	2212	1
MF	GO:0035251	UDP-glucosyltransferase activity	2023-01-07	11/18368	0.00418523	0.043265	0.0273252	56886	1
MF	GO:0016840	carbon-nitrogen lyase activity	2023-01-07	13/18368	0.00494457	0.043265	0.0273252	435	1
MF	GO:0046527	glucosyltransferase activity	2023-01-07	18/18368	0.00684074	0.0478852	0.0302433	56886	1
MF	GO:0019865	immunoglobulin binding	2023-01-07	23/18368	0.00873381	0.0509472	0.0321772	2212	1
MF	GO:0016878	acid-thiol ligase activity	2023-01-07	31/18368	0.0117563	0.0587814	0.0371251	8801	1
MF	GO:0016877	ligase activity, forming carbon-sulfur bonds	2023-01-07	41/18368	0.0155233	0.0632924	0.0399742	8801	1
MF	GO:0005246	calcium channel regulator activity	2023-01-07	43/18368	0.0162752	0.0632924	0.0399742	57620	1
MF	GO:0016627	oxidoreductase activity, acting on the CH-CH group of donors	2023-01-07	60/18368	0.0226467	0.0792633	0.050061	6391	1
MF	GO:0019003	GDP binding	2023-01-07	75/18368	0.0282391	0.0898518	0.0567485	8801	1
MF	GO:0005262	calcium channel activity	2023-01-07	119/18368	0.0444858	0.0970008	0.0612637	57620	1
MF	GO:0051082	unfolded protein binding	2023-01-07	122/18368	0.045585	0.0970008	0.0612637	56886	1
MF	GO:0009055	electron transfer activity	2023-01-07	126/18368	0.0470489	0.0970008	0.0612637	6391	1
MF	GO:0015085	calcium ion transmembrane transporter activity	2023-01-07	135/18368	0.0503356	0.0970008	0.0612637	57620	1
MF	GO:0020037	heme binding	2023-01-07	139/18368	0.0517933	0.0970008	0.0612637	6391	1
MF	GO:0099106	ion channel regulator activity	2023-01-07	139/18368	0.0517933	0.0970008	0.0612637	57620	1
MF	GO:0008194	UDP-glycosyltransferase activity	2023-01-07	143/18368	0.053249	0.0970008	0.0612637	56886	1
MF	GO:0016247	channel regulator activity	2023-01-07	145/18368	0.0539762	0.0970008	0.0612637	57620	1
MF	GO:0046906	tetrapyrrole binding	2023-01-07	149/18368	0.055429	0.0970008	0.0612637	6391	1
MF	GO:0016874	ligase activity	2023-01-07	165/18368	0.0612214	0.102036	0.0644436	8801	1
MF	GO:0016829	lyase activity	2023-01-07	196/18368	0.0723575	0.110653	0.0698861	435	1
MF	GO:0016758	hexosyltransferase activity	2023-01-07	197/18368	0.0727148	0.110653	0.0698861	56886	1
MF	GO:0000287	magnesium ion binding	2023-01-07	221/18368	0.0812555	0.118498	0.0748406	8801	1
MF	GO:0016757	glycosyltransferase activity	2023-01-07	270/18368	0.0984837	0.137877	0.0870803	56886	1
MF	GO:0005261	cation channel activity	2023-01-07	335/18368	0.12091	0.162763	0.102798	57620	1
MF	GO:0005525	GTP binding	2023-01-07	377/18368	0.135144	0.169545	0.107081	8801	1
MF	GO:0019001	guanyl nucleotide binding	2023-01-07	398/18368	0.142187	0.169545	0.107081	8801	1
MF	GO:0032561	guanyl ribonucleotide binding	2023-01-07	398/18368	0.142187	0.169545	0.107081	8801	1
MF	GO:0046873	metal ion transmembrane transporter activity	2023-01-07	430/18368	0.152825	0.169545	0.107081	57620	1
MF	GO:0005216	ion channel activity	2023-01-07	432/18368	0.153486	0.169545	0.107081	57620	1
MF	GO:0001228	DNA-binding transcription activator activity, RNA polymerase II-specific	2023-01-07	450/18368	0.159416	0.169545	0.107081	91975	1
MF	GO:0001216	DNA-binding transcription activator activity	2023-01-07	456/18368	0.161385	0.169545	0.107081	91975	1
MF	GO:0015267	channel activity	2023-01-07	480/18368	0.16922	0.169545	0.107081	57620	1
MF	GO:0022803	passive transmembrane transporter activity	2023-01-07	481/18368	0.169545	0.169545	0.107081	57620	1
BP：Biological Process
CC:Cellular Component
MF:Molecular Function

## Sheet: Go Term(Lung cancer -unique)
ONTOLOGY	ID	Description	GeneRatio	BgRatio	pvalue	p.adjust	qvalue	geneID	Count
BP	GO:0042461	photoreceptor cell development	2/29	49/18723	0.002604	0.210033	0.17159	403/348980	2
BP	GO:0046530	photoreceptor cell differentiation	2/29	64/18723	0.0044	0.210033	0.17159	403/348980	2
BP	GO:0008543	fibroblast growth factor receptor signaling pathway	2/29	82/18723	0.007125	0.210033	0.17159	8074/2251	2
BP	GO:0051262	protein tetramerization	2/29	87/18723	0.007988	0.210033	0.17159	348980/80036	2
BP	GO:0051781	positive regulation of cell division	2/29	89/18723	0.008346	0.210033	0.17159	2251/80834	2
BP	GO:0001822	kidney development	2023-03-29	293/18723	0.01026	0.210033	0.17159	1636/403/7466	3
BP	GO:0031647	regulation of protein stability	2023-03-29	298/18723	0.010741	0.210033	0.17159	55602/338328/7466	3
BP	GO:0072001	renal system development	2023-03-29	302/18723	0.011134	0.210033	0.17159	1636/403/7466	3
BP	GO:0006766	vitamin metabolic process	2/29	106/18723	0.011669	0.210033	0.17159	8074/80025	2
BP	GO:0044344	cellular response to fibroblast growth factor stimulus	2/29	113/18723	0.01318	0.210033	0.17159	8074/2251	2
BP	GO:0031398	positive regulation of protein ubiquitination	2/29	119/18723	0.014541	0.210033	0.17159	23142/7466	2
BP	GO:0071774	response to fibroblast growth factor	2/29	120/18723	0.014773	0.210033	0.17159	8074/2251	2
BP	GO:0001655	urogenital system development	2023-03-29	338/18723	0.015057	0.210033	0.17159	1636/403/7466	3
BP	GO:0002002	regulation of angiotensin levels in blood	2023-01-29	10/18723	0.015385	0.210033	0.17159	1636	1
BP	GO:0002003	angiotensin maturation	2023-01-29	10/18723	0.015385	0.210033	0.17159	1636	1
BP	GO:0003330	regulation of extracellular matrix constituent secretion	2023-01-29	10/18723	0.015385	0.210033	0.17159	7133	1
BP	GO:0051006	positive regulation of lipoprotein lipase activity	2023-01-29	10/18723	0.015385	0.210033	0.17159	338328	1
BP	GO:0071838	cell proliferation in bone marrow	2023-01-29	10/18723	0.015385	0.210033	0.17159	1636	1
BP	GO:2000169	regulation of peptidyl-cysteine S-nitrosylation	2023-01-29	10/18723	0.015385	0.210033	0.17159	1636	1
BP	GO:2000434	regulation of protein neddylation	2023-01-29	10/18723	0.015385	0.210033	0.17159	23142	1
BP	GO:2000674	regulation of type B pancreatic cell apoptotic process	2023-01-29	10/18723	0.015385	0.210033	0.17159	7466	1
BP	GO:0010986	positive regulation of lipoprotein particle clearance	2023-01-29	11/18723	0.016911	0.210033	0.17159	338328	1
BP	GO:0015937	coenzyme A biosynthetic process	2023-01-29	11/18723	0.016911	0.210033	0.17159	80025	1
BP	GO:0042447	hormone catabolic process	2023-01-29	11/18723	0.016911	0.210033	0.17159	1636	1
BP	GO:0042670	retinal cone cell differentiation	2023-01-29	11/18723	0.016911	0.210033	0.17159	348980	1
BP	GO:0046549	retinal cone cell development	2023-01-29	11/18723	0.016911	0.210033	0.17159	348980	1
BP	GO:0061365	positive regulation of triglyceride lipase activity	2023-01-29	11/18723	0.016911	0.210033	0.17159	338328	1
BP	GO:0071313	cellular response to caffeine	2023-01-29	11/18723	0.016911	0.210033	0.17159	779	1
BP	GO:0097050	type B pancreatic cell apoptotic process	2023-01-29	11/18723	0.016911	0.210033	0.17159	7466	1
BP	GO:1902033	regulation of hematopoietic stem cell proliferation	2023-01-29	11/18723	0.016911	0.210033	0.17159	1636	1
BP	GO:1902337	regulation of apoptotic process involved in morphogenesis	2023-01-29	11/18723	0.016911	0.210033	0.17159	7133	1
BP	GO:0071107	response to parathyroid hormone	2023-01-29	12/18723	0.018435	0.210033	0.17159	8074	1
BP	GO:1903441	protein localization to ciliary membrane	2023-01-29	12/18723	0.018435	0.210033	0.17159	403	1
BP	GO:1904748	regulation of apoptotic process involved in development	2023-01-29	12/18723	0.018435	0.210033	0.17159	7133	1
BP	GO:1903322	positive regulation of protein modification by small protein conjugation or removal	2/29	138/18723	0.019226	0.210033	0.17159	23142/7466	2
BP	GO:0006983	ER overload response	2023-01-29	13/18723	0.019956	0.210033	0.17159	7466	1
BP	GO:0032968	positive regulation of transcription elongation from RNA polymerase II promoter	2023-01-29	13/18723	0.019956	0.210033	0.17159	55837	1
BP	GO:0046512	sphingosine biosynthetic process	2023-01-29	13/18723	0.019956	0.210033	0.17159	10558	1
BP	GO:0046520	sphingoid biosynthetic process	2023-01-29	13/18723	0.019956	0.210033	0.17159	10558	1
BP	GO:0055062	phosphate ion homeostasis	2023-01-29	13/18723	0.019956	0.210033	0.17159	8074	1
BP	GO:0072506	trivalent inorganic anion homeostasis	2023-01-29	13/18723	0.019956	0.210033	0.17159	8074	1
BP	GO:1903054	negative regulation of extracellular matrix organization	2023-01-29	13/18723	0.019956	0.210033	0.17159	7133	1
BP	GO:0007043	cell-cell junction assembly	2/29	146/18723	0.021366	0.210033	0.17159	1636/100132463	2
BP	GO:0010839	negative regulation of keratinocyte proliferation	2023-01-29	14/18723	0.021475	0.210033	0.17159	687	1
BP	GO:0042363	fat-soluble vitamin catabolic process	2023-01-29	14/18723	0.021475	0.210033	0.17159	8074	1
BP	GO:0070278	extracellular matrix constituent secretion	2023-01-29	14/18723	0.021475	0.210033	0.17159	7133	1
BP	GO:0071415	cellular response to purine-containing compound	2023-01-29	14/18723	0.021475	0.210033	0.17159	779	1
BP	GO:1903531	negative regulation of secretion by cell	2/29	147/18723	0.02164	0.210033	0.17159	8074/7133	2
BP	GO:0014074	response to purine-containing compound	2/29	148/18723	0.021915	0.210033	0.17159	779/348980	2
BP	GO:0009083	branched-chain amino acid catabolic process	2023-01-29	15/18723	0.022992	0.210033	0.17159	26275	1
BP	GO:0045176	apical protein localization	2023-01-29	15/18723	0.022992	0.210033	0.17159	348980	1
BP	GO:1900102	negative regulation of endoplasmic reticulum unfolded protein response	2023-01-29	15/18723	0.022992	0.210033	0.17159	7466	1
BP	GO:1904251	regulation of bile acid metabolic process	2023-01-29	15/18723	0.022992	0.210033	0.17159	80025	1
BP	GO:0001991	regulation of systemic arterial blood pressure by circulatory renin-angiotensin	2023-01-29	16/18723	0.024506	0.210033	0.17159	1636	1
BP	GO:0003084	positive regulation of systemic arterial blood pressure	2023-01-29	16/18723	0.024506	0.210033	0.17159	1636	1
BP	GO:0007635	chemosensory behavior	2023-01-29	16/18723	0.024506	0.210033	0.17159	7466	1
BP	GO:0009111	vitamin catabolic process	2023-01-29	16/18723	0.024506	0.210033	0.17159	8074	1
BP	GO:0017014	protein nitrosylation	2023-01-29	16/18723	0.024506	0.210033	0.17159	1636	1
BP	GO:0018119	peptidyl-cysteine S-nitrosylation	2023-01-29	16/18723	0.024506	0.210033	0.17159	1636	1
BP	GO:0034244	negative regulation of transcription elongation from RNA polymerase II promoter	2023-01-29	16/18723	0.024506	0.210033	0.17159	55837	1
BP	GO:0051044	positive regulation of membrane protein ectodomain proteolysis	2023-01-29	16/18723	0.024506	0.210033	0.17159	7133	1
BP	GO:0016264	gap junction assembly	2023-01-29	17/18723	0.026018	0.210033	0.17159	1636	1
BP	GO:0030002	cellular anion homeostasis	2023-01-29	17/18723	0.026018	0.210033	0.17159	8074	1
BP	GO:0097067	cellular response to thyroid hormone stimulus	2023-01-29	17/18723	0.026018	0.210033	0.17159	687	1
BP	GO:0006816	calcium ion transport	2023-03-29	422/18723	0.026923	0.210033	0.17159	779/80036/7466	3
BP	GO:0015936	coenzyme A metabolic process	2023-01-29	18/18723	0.027528	0.210033	0.17159	80025	1
BP	GO:0031000	response to caffeine	2023-01-29	18/18723	0.027528	0.210033	0.17159	779	1
BP	GO:0031643	positive regulation of myelination	2023-01-29	18/18723	0.027528	0.210033	0.17159	7133	1
BP	GO:0032785	negative regulation of DNA-templated transcription, elongation	2023-01-29	18/18723	0.027528	0.210033	0.17159	55837	1
BP	GO:0045116	protein neddylation	2023-01-29	18/18723	0.027528	0.210033	0.17159	23142	1
BP	GO:0150079	negative regulation of neuroinflammatory response	2023-01-29	18/18723	0.027528	0.210033	0.17159	7133	1
BP	GO:1902074	response to salt	2023-01-29	18/18723	0.027528	0.210033	0.17159	8074	1
BP	GO:0051048	negative regulation of secretion	2/29	171/18723	0.02865	0.210033	0.17159	8074/7133	2
BP	GO:0006670	sphingosine metabolic process	2023-01-29	19/18723	0.029036	0.210033	0.17159	10558	1
BP	GO:0009081	branched-chain amino acid metabolic process	2023-01-29	19/18723	0.029036	0.210033	0.17159	26275	1
BP	GO:0032026	response to magnesium ion	2023-01-29	19/18723	0.029036	0.210033	0.17159	8074	1
BP	GO:0044320	cellular response to leptin stimulus	2023-01-29	19/18723	0.029036	0.210033	0.17159	8074	1
BP	GO:0000910	cytokinesis	2/29	173/18723	0.029271	0.210033	0.17159	403/80834	2
BP	GO:0051302	regulation of cell division	2/29	177/18723	0.030528	0.210033	0.17159	2251/80834	2
BP	GO:0042359	vitamin D metabolic process	2023-01-29	20/18723	0.030542	0.210033	0.17159	8074	1
BP	GO:0051004	regulation of lipoprotein lipase activity	2023-01-29	20/18723	0.030542	0.210033	0.17159	338328	1
BP	GO:1902236	negative regulation of endoplasmic reticulum stress-induced intrinsic apoptotic signaling pathway	2023-01-29	20/18723	0.030542	0.210033	0.17159	7466	1
BP	GO:0001502	cartilage condensation	2023-01-29	21/18723	0.032045	0.210033	0.17159	2251	1
BP	GO:0003091	renal water homeostasis	2023-01-29	21/18723	0.032045	0.210033	0.17159	7466	1
BP	GO:0003177	pulmonary valve development	2023-01-29	21/18723	0.032045	0.210033	0.17159	7133	1
BP	GO:0030502	negative regulation of bone mineralization	2023-01-29	21/18723	0.032045	0.210033	0.17159	8074	1
BP	GO:0034312	diol biosynthetic process	2023-01-29	21/18723	0.032045	0.210033	0.17159	10558	1
BP	GO:0038083	peptidyl-tyrosine autophosphorylation	2023-01-29	21/18723	0.032045	0.210033	0.17159	1636	1
BP	GO:0045056	transcytosis	2023-01-29	21/18723	0.032045	0.210033	0.17159	338328	1
BP	GO:0046519	sphingoid metabolic process	2023-01-29	21/18723	0.032045	0.210033	0.17159	10558	1
BP	GO:0048714	positive regulation of oligodendrocyte differentiation	2023-01-29	21/18723	0.032045	0.210033	0.17159	7133	1
BP	GO:0070584	mitochondrion morphogenesis	2023-01-29	21/18723	0.032045	0.210033	0.17159	80025	1
BP	GO:0003081	regulation of systemic arterial blood pressure by renin-angiotensin	2023-01-29	23/18723	0.035044	0.216021	0.176482	1636	1
BP	GO:0071305	cellular response to vitamin D	2023-01-29	23/18723	0.035044	0.216021	0.176482	8074	1
BP	GO:0050821	protein stabilization	2/29	191/18723	0.035095	0.216021	0.176482	338328/7466	2
BP	GO:0006817	phosphate ion transport	2023-01-29	24/18723	0.036541	0.216021	0.176482	8074	1
BP	GO:0016048	detection of temperature stimulus	2023-01-29	24/18723	0.036541	0.216021	0.176482	80036	1
BP	GO:0016486	peptide hormone processing	2023-01-29	24/18723	0.036541	0.216021	0.176482	1636	1
BP	GO:0044321	response to leptin	2023-01-29	24/18723	0.036541	0.216021	0.176482	8074	1
BP	GO:0051043	regulation of membrane protein ectodomain proteolysis	2023-01-29	24/18723	0.036541	0.216021	0.176482	7133	1
BP	GO:0060561	apoptotic process involved in morphogenesis	2023-01-29	24/18723	0.036541	0.216021	0.176482	7133	1
BP	GO:0098743	cell aggregation	2023-01-29	24/18723	0.036541	0.216021	0.176482	2251	1
BP	GO:0032469	endoplasmic reticulum calcium ion homeostasis	2023-01-29	25/18723	0.038035	0.21668	0.177021	7466	1
BP	GO:0050951	sensory perception of temperature stimulus	2023-01-29	25/18723	0.038035	0.21668	0.177021	80036	1
BP	GO:0140448	signaling receptor ligand precursor processing	2023-01-29	25/18723	0.038035	0.21668	0.177021	1636	1
BP	GO:0045216	cell-cell junction organization	2/29	200/18723	0.038163	0.21668	0.177021	1636/100132463	2
BP	GO:0006706	steroid catabolic process	2023-01-29	26/18723	0.039527	0.21668	0.177021	8074	1
BP	GO:0060219	camera-type eye photoreceptor cell differentiation	2023-01-29	26/18723	0.039527	0.21668	0.177021	348980	1
BP	GO:0071425	hematopoietic stem cell proliferation	2023-01-29	26/18723	0.039527	0.21668	0.177021	1636	1
BP	GO:0097066	response to thyroid hormone	2023-01-29	26/18723	0.039527	0.21668	0.177021	687	1
BP	GO:1901215	negative regulation of neuron death	2/29	208/18723	0.040974	0.218459	0.178474	7133/7466	2
BP	GO:0031954	positive regulation of protein autophosphorylation	2023-01-29	27/18723	0.041017	0.218459	0.178474	1636	1
BP	GO:0032786	positive regulation of DNA-templated transcription, elongation	2023-01-29	27/18723	0.041017	0.218459	0.178474	55837	1
BP	GO:0031396	regulation of protein ubiquitination	2/29	210/18723	0.041689	0.218459	0.178474	23142/7466	2
BP	GO:0002474	antigen processing and presentation of peptide antigen via MHC class I	2023-01-29	28/18723	0.042504	0.218459	0.178474	1636	1
BP	GO:0060325	face morphogenesis	2023-01-29	28/18723	0.042504	0.218459	0.178474	29123	1
BP	GO:0034311	diol metabolic process	2023-01-29	29/18723	0.04399	0.218459	0.178474	10558	1
BP	GO:0071805	potassium ion transmembrane transport	2/29	219/18723	0.044963	0.218459	0.178474	348980/3782	2
BP	GO:0048705	skeletal system morphogenesis	2/29	220/18723	0.045333	0.218459	0.178474	29123/2251	2
BP	GO:0060218	hematopoietic stem cell differentiation	2023-01-29	30/18723	0.045473	0.218459	0.178474	1636	1
BP	GO:0070168	negative regulation of biomineral tissue development	2023-01-29	30/18723	0.045473	0.218459	0.178474	8074	1
BP	GO:1900101	regulation of endoplasmic reticulum unfolded protein response	2023-01-29	30/18723	0.045473	0.218459	0.178474	7466	1
BP	GO:0043171	peptide catabolic process	2023-01-29	31/18723	0.046954	0.218459	0.178474	1636	1
BP	GO:0050482	arachidonic acid secretion	2023-01-29	31/18723	0.046954	0.218459	0.178474	1636	1
BP	GO:0051443	positive regulation of ubiquitin-protein transferase activity	2023-01-29	31/18723	0.046954	0.218459	0.178474	23142	1
BP	GO:0110150	negative regulation of biomineralization	2023-01-29	31/18723	0.046954	0.218459	0.178474	8074	1
BP	GO:1903963	arachidonate transport	2023-01-29	31/18723	0.046954	0.218459	0.178474	1636	1
BP	GO:0034243	regulation of transcription elongation from RNA polymerase II promoter	2023-01-29	32/18723	0.048432	0.218459	0.178474	55837	1
BP	GO:0046856	phosphatidylinositol dephosphorylation	2023-01-29	32/18723	0.048432	0.218459	0.178474	7179	1
BP	GO:0060323	head morphogenesis	2023-01-29	32/18723	0.048432	0.218459	0.178474	29123	1
BP	GO:1901889	negative regulation of cell junction assembly	2023-01-29	32/18723	0.048432	0.218459	0.178474	1636	1
BP	GO:1902235	regulation of endoplasmic reticulum stress-induced intrinsic apoptotic signaling pathway	2023-01-29	32/18723	0.048432	0.218459	0.178474	7466	1
BP	GO:0010984	regulation of lipoprotein particle clearance	2023-01-29	33/18723	0.049909	0.218459	0.178474	338328	1
BP	GO:0031116	positive regulation of microtubule polymerization	2023-01-29	33/18723	0.049909	0.218459	0.178474	403	1
BP	GO:0071295	cellular response to vitamin	2023-01-29	33/18723	0.049909	0.218459	0.178474	8074	1
BP	GO:0002446	neutrophil mediated immunity	2023-01-29	34/18723	0.051383	0.218459	0.178474	1636	1
BP	GO:0010614	negative regulation of cardiac muscle hypertrophy	2023-01-29	34/18723	0.051383	0.218459	0.178474	7133	1
BP	GO:0032770	positive regulation of monooxygenase activity	2023-01-29	34/18723	0.051383	0.218459	0.178474	8074	1
BP	GO:2000780	negative regulation of double-strand break repair	2023-01-29	34/18723	0.051383	0.218459	0.178474	254225	1
BP	GO:0051259	protein complex oligomerization	2/29	238/18723	0.052179	0.218459	0.178474	348980/80036	2
BP	GO:0010837	regulation of keratinocyte proliferation	2023-01-29	35/18723	0.052855	0.218459	0.178474	687	1
BP	GO:0033280	response to vitamin D	2023-01-29	35/18723	0.052855	0.218459	0.178474	8074	1
BP	GO:0042462	eye photoreceptor cell development	2023-01-29	35/18723	0.052855	0.218459	0.178474	348980	1
BP	GO:0006813	potassium ion transport	2/29	241/18723	0.053355	0.218459	0.178474	348980/3782	2
BP	GO:1903320	regulation of protein modification by small protein conjugation or removal	2/29	242/18723	0.053749	0.218459	0.178474	23142/7466	2
BP	GO:0014741	negative regulation of muscle hypertrophy	2023-01-29	36/18723	0.054324	0.218459	0.178474	7133	1
BP	GO:0045738	negative regulation of DNA repair	2023-01-29	36/18723	0.054324	0.218459	0.178474	254225	1
BP	GO:0071216	cellular response to biotic stimulus	2/29	246/18723	0.055335	0.218459	0.178474	7133/7466	2
BP	GO:0001990	regulation of systemic arterial blood pressure by hormone	2023-01-29	37/18723	0.055792	0.218459	0.178474	1636	1
BP	GO:0002369	T cell cytokine production	2023-01-29	37/18723	0.055792	0.218459	0.178474	7133	1
BP	GO:0002724	regulation of T cell cytokine production	2023-01-29	37/18723	0.055792	0.218459	0.178474	7133	1
BP	GO:0003176	aortic valve development	2023-01-29	37/18723	0.055792	0.218459	0.178474	7133	1
BP	GO:0031112	positive regulation of microtubule polymerization or depolymerization	2023-01-29	37/18723	0.055792	0.218459	0.178474	403	1
BP	GO:0031646	positive regulation of nervous system process	2023-01-29	37/18723	0.055792	0.218459	0.178474	7133	1
BP	GO:0030279	negative regulation of ossification	2023-01-29	38/18723	0.057257	0.221322	0.180813	8074	1
BP	GO:0048713	regulation of oligodendrocyte differentiation	2023-01-29	38/18723	0.057257	0.221322	0.180813	7133	1
BP	GO:0090207	regulation of triglyceride metabolic process	2023-01-29	39/18723	0.058721	0.223809	0.182845	80025	1
BP	GO:1902742	apoptotic process involved in development	2023-01-29	39/18723	0.058721	0.223809	0.182845	7133	1
BP	GO:0042073	intraciliary transport	2023-01-29	40/18723	0.060182	0.223809	0.182845	403	1
BP	GO:0045777	positive regulation of blood pressure	2023-01-29	40/18723	0.060182	0.223809	0.182845	1636	1
BP	GO:0055081	anion homeostasis	2023-01-29	40/18723	0.060182	0.223809	0.182845	8074	1
BP	GO:0150077	regulation of neuroinflammatory response	2023-01-29	40/18723	0.060182	0.223809	0.182845	7133	1
BP	GO:0045927	positive regulation of growth	2/29	259/18723	0.060604	0.223809	0.182845	55602/7466	2
BP	GO:1905314	semi-lunar valve development	2023-01-29	41/18723	0.06164	0.223809	0.182845	7133	1
BP	GO:0032467	positive regulation of cytokinesis	2023-01-29	42/18723	0.063097	0.223809	0.182845	80834	1
BP	GO:0045687	positive regulation of glial cell differentiation	2023-01-29	42/18723	0.063097	0.223809	0.182845	7133	1
BP	GO:0050912	detection of chemical stimulus involved in sensory perception of taste	2023-01-29	42/18723	0.063097	0.223809	0.182845	80834	1
BP	GO:0055090	acylglycerol homeostasis	2023-01-29	42/18723	0.063097	0.223809	0.182845	338328	1
BP	GO:0070328	triglyceride homeostasis	2023-01-29	42/18723	0.063097	0.223809	0.182845	338328	1
BP	GO:0071312	cellular response to alkaloid	2023-01-29	42/18723	0.063097	0.223809	0.182845	779	1
BP	GO:0006509	membrane protein ectodomain proteolysis	2023-01-29	43/18723	0.064551	0.22486	0.183703	7133	1
BP	GO:0010171	body morphogenesis	2023-01-29	43/18723	0.064551	0.22486	0.183703	29123	1
BP	GO:0031952	regulation of protein autophosphorylation	2023-01-29	43/18723	0.064551	0.22486	0.183703	1636	1
BP	GO:0006775	fat-soluble vitamin metabolic process	2023-01-29	44/18723	0.066004	0.22486	0.183703	8074	1
BP	GO:0060324	face development	2023-01-29	44/18723	0.066004	0.22486	0.183703	29123	1
BP	GO:0150076	neuroinflammatory response	2023-01-29	44/18723	0.066004	0.22486	0.183703	7133	1
BP	GO:1903573	negative regulation of response to endoplasmic reticulum stress	2023-01-29	44/18723	0.066004	0.22486	0.183703	7466	1
BP	GO:0031670	cellular response to nutrient	2023-01-29	45/18723	0.067454	0.225803	0.184474	8074	1
BP	GO:0032309	icosanoid secretion	2023-01-29	45/18723	0.067454	0.225803	0.184474	1636	1
BP	GO:0071354	cellular response to interleukin-6	2023-01-29	45/18723	0.067454	0.225803	0.184474	8074	1
BP	GO:0001974	blood vessel remodeling	2023-01-29	46/18723	0.068902	0.225803	0.184474	1636	1
BP	GO:0006984	ER-nucleus signaling pathway	2023-01-29	46/18723	0.068902	0.225803	0.184474	7466	1
BP	GO:0043616	keratinocyte proliferation	2023-01-29	46/18723	0.068902	0.225803	0.184474	687	1
BP	GO:0046839	phospholipid dephosphorylation	2023-01-29	46/18723	0.068902	0.225803	0.184474	7179	1
BP	GO:0001754	eye photoreceptor cell differentiation	2023-01-29	47/18723	0.070347	0.226842	0.185323	348980	1
BP	GO:0003044	regulation of systemic arterial blood pressure mediated by a chemical signal	2023-01-29	47/18723	0.070347	0.226842	0.185323	1636	1
BP	GO:0031641	regulation of myelination	2023-01-29	47/18723	0.070347	0.226842	0.185323	7133	1
BP	GO:1903053	regulation of extracellular matrix organization	2023-01-29	48/18723	0.071791	0.228804	0.186925	7133	1
BP	GO:0097193	intrinsic apoptotic signaling pathway	2/29	288/18723	0.07295	0.228804	0.186925	7133/7466	2
BP	GO:0008206	bile acid metabolic process	2023-01-29	49/18723	0.073232	0.228804	0.186925	80025	1
BP	GO:0018198	peptidyl-cysteine modification	2023-01-29	49/18723	0.073232	0.228804	0.186925	1636	1
BP	GO:0070741	response to interleukin-6	2023-01-29	49/18723	0.073232	0.228804	0.186925	8074	1
BP	GO:0072091	regulation of stem cell proliferation	2023-01-29	49/18723	0.073232	0.228804	0.186925	1636	1
BP	GO:0032943	mononuclear cell proliferation	2/29	291/18723	0.074271	0.230854	0.1886	1636/7133	2
BP	GO:1904036	negative regulation of epithelial cell apoptotic process	2023-01-29	50/18723	0.074672	0.230908	0.188644	7466	1
BP	GO:0051604	protein maturation	2/29	294/18723	0.0756	0.232587	0.190016	1636/7466	2
BP	GO:0045668	negative regulation of osteoblast differentiation	2023-01-29	51/18723	0.076109	0.232962	0.190323	8074	1
BP	GO:0032784	regulation of DNA-templated transcription, elongation	2023-01-29	53/18723	0.078976	0.235756	0.192605	55837	1
BP	GO:0034381	plasma lipoprotein particle clearance	2023-01-29	53/18723	0.078976	0.235756	0.192605	338328	1
BP	GO:0051438	regulation of ubiquitin-protein transferase activity	2023-01-29	53/18723	0.078976	0.235756	0.192605	23142	1
BP	GO:0071320	cellular response to cAMP	2023-01-29	53/18723	0.078976	0.235756	0.192605	348980	1
BP	GO:0071715	icosanoid transport	2023-01-29	53/18723	0.078976	0.235756	0.192605	1636	1
BP	GO:0031113	regulation of microtubule polymerization	2023-01-29	55/18723	0.081835	0.241896	0.197621	403	1
BP	GO:0061098	positive regulation of protein tyrosine kinase activity	2023-01-29	55/18723	0.081835	0.241896	0.197621	1636	1
BP	GO:0030166	proteoglycan biosynthetic process	2023-01-29	56/18723	0.083262	0.242017	0.19772	9917	1
BP	GO:0071385	cellular response to glucocorticoid stimulus	2023-01-29	56/18723	0.083262	0.242017	0.19772	687	1
BP	GO:0070588	calcium ion transmembrane transport	2/29	312/18723	0.083734	0.242017	0.19772	779/80036	2
BP	GO:0033619	membrane protein proteolysis	2023-01-29	57/18723	0.084686	0.242017	0.19772	7133	1
BP	GO:0050891	multicellular organismal water homeostasis	2023-01-29	57/18723	0.084686	0.242017	0.19772	7466	1
BP	GO:0051289	protein homotetramerization	2023-01-29	57/18723	0.084686	0.242017	0.19772	348980	1
BP	GO:0060042	retina morphogenesis in camera-type eye	2023-01-29	57/18723	0.084686	0.242017	0.19772	348980	1
BP	GO:0070661	leukocyte proliferation	2/29	318/18723	0.086503	0.242689	0.198269	1636/7133	2
BP	GO:0008202	steroid metabolic process	2/29	319/18723	0.086968	0.242689	0.198269	8074/80025	2
BP	GO:1901214	regulation of neuron death	2/29	319/18723	0.086968	0.242689	0.198269	7133/7466	2
BP	GO:0006767	water-soluble vitamin metabolic process	2023-01-29	59/18723	0.087528	0.242689	0.198269	80025	1
BP	GO:0032768	regulation of monooxygenase activity	2023-01-29	59/18723	0.087528	0.242689	0.198269	8074	1
BP	GO:0051353	positive regulation of oxidoreductase activity	2023-01-29	59/18723	0.087528	0.242689	0.198269	8074	1
BP	GO:0006893	Golgi to plasma membrane transport	2023-01-29	60/18723	0.088946	0.242689	0.198269	403	1
BP	GO:0033866	nucleoside bisphosphate biosynthetic process	2023-01-29	60/18723	0.088946	0.242689	0.198269	80025	1
BP	GO:0034030	ribonucleoside bisphosphate biosynthetic process	2023-01-29	60/18723	0.088946	0.242689	0.198269	80025	1
BP	GO:0034033	purine nucleoside bisphosphate biosynthetic process	2023-01-29	60/18723	0.088946	0.242689	0.198269	80025	1
BP	GO:0071384	cellular response to corticosteroid stimulus	2023-01-29	61/18723	0.090361	0.245441	0.200518	687	1
BP	GO:0046173	polyol biosynthetic process	2023-01-29	62/18723	0.091775	0.247055	0.201836	10558	1
BP	GO:0048002	antigen processing and presentation of peptide antigen	2023-01-29	62/18723	0.091775	0.247055	0.201836	1636	1
BP	GO:0016239	positive regulation of macroautophagy	2023-01-29	63/18723	0.093186	0.248634	0.203126	10558	1
BP	GO:0070059	intrinsic apoptotic signaling pathway in response to endoplasmic reticulum stress	2023-01-29	63/18723	0.093186	0.248634	0.203126	7466	1
BP	GO:0030104	water homeostasis	2023-01-29	64/18723	0.094596	0.249525	0.203854	7466	1
BP	GO:0046888	negative regulation of hormone secretion	2023-01-29	64/18723	0.094596	0.249525	0.203854	8074	1
BP	GO:0003170	heart valve development	2023-01-29	65/18723	0.096003	0.249525	0.203854	7133	1
BP	GO:0015909	long-chain fatty acid transport	2023-01-29	65/18723	0.096003	0.249525	0.203854	1636	1
BP	GO:0046513	ceramide biosynthetic process	2023-01-29	65/18723	0.096003	0.249525	0.203854	10558	1
BP	GO:0061512	protein localization to cilium	2023-01-29	65/18723	0.096003	0.249525	0.203854	403	1
BP	GO:0014015	positive regulation of gliogenesis	2023-01-29	66/18723	0.097408	0.249945	0.204197	7133	1
BP	GO:0019229	regulation of vasoconstriction	2023-01-29	66/18723	0.097408	0.249945	0.204197	1636	1
BP	GO:0050909	sensory perception of taste	2023-01-29	66/18723	0.097408	0.249945	0.204197	80834	1
BP	GO:0050435	amyloid-beta metabolic process	2023-01-29	67/18723	0.098811	0.25247	0.20626	1636	1
BP	GO:0034394	protein localization to cell surface	2023-01-29	68/18723	0.100212	0.253898	0.207426	338328	1
BP	GO:0061912	selective autophagy	2023-01-29	68/18723	0.100212	0.253898	0.207426	10558	1
BP	GO:0006368	transcription elongation from RNA polymerase II promoter	2023-01-29	69/18723	0.101611	0.254237	0.207704	55837	1
BP	GO:0010611	regulation of cardiac muscle hypertrophy	2023-01-29	69/18723	0.101611	0.254237	0.207704	7133	1
BP	GO:0060193	positive regulation of lipase activity	2023-01-29	69/18723	0.101611	0.254237	0.207704	338328	1
BP	GO:0003407	neural retina development	2023-01-29	70/18723	0.103007	0.25561	0.208826	348980	1
BP	GO:0070830	bicellular tight junction assembly	2023-01-29	70/18723	0.103007	0.25561	0.208826	100000000	1
BP	GO:0000281	mitotic cytokinesis	2023-01-29	71/18723	0.104402	0.258009	0.210785	403	1
BP	GO:0014743	regulation of muscle hypertrophy	2023-01-29	72/18723	0.105794	0.260383	0.212725	7133	1
BP	GO:0070997	neuron death	2/29	361/18723	0.107133	0.261669	0.213775	7133/7466	2
BP	GO:0072089	stem cell proliferation	2023-01-29	73/18723	0.107185	0.261669	0.213775	1636	1
BP	GO:0030968	endoplasmic reticulum unfolded protein response	2023-01-29	74/18723	0.108573	0.261878	0.213946	7466	1
BP	GO:0051881	regulation of mitochondrial membrane potential	2023-01-29	74/18723	0.108573	0.261878	0.213946	80025	1
BP	GO:0120192	tight junction assembly	2023-01-29	74/18723	0.108573	0.261878	0.213946	100000000	1
BP	GO:0045685	regulation of glial cell differentiation	2023-01-29	76/18723	0.111343	0.26749	0.218531	7133	1
BP	GO:0001654	eye development	2/29	371/18723	0.11211	0.267756	0.218748	348980/6297	2
BP	GO:0031016	pancreas development	2023-01-29	77/18723	0.112725	0.267756	0.218748	7466	1
BP	GO:0030500	regulation of bone mineralization	2023-01-29	78/18723	0.114105	0.267756	0.218748	8074	1
BP	GO:0043297	apical junction assembly	2023-01-29	78/18723	0.114105	0.267756	0.218748	100000000	1
BP	GO:1901616	organic hydroxy compound catabolic process	2023-01-29	78/18723	0.114105	0.267756	0.218748	8074	1
BP	GO:0150063	visual system development	2/29	375/18723	0.114118	0.267756	0.218748	348980/6297	2
BP	GO:0044282	small molecule catabolic process	2/29	376/18723	0.114622	0.267895	0.218861	8074/26275	2
BP	GO:0006029	proteoglycan metabolic process	2023-01-29	79/18723	0.115483	0.268866	0.219655	9917	1
BP	GO:0120193	tight junction organization	2023-01-29	80/18723	0.116859	0.270653	0.221115	100000000	1
BP	GO:0048880	sensory system development	2/29	381/18723	0.117148	0.270653	0.221115	348980/6297	2
BP	GO:2001021	negative regulation of response to DNA damage stimulus	2023-01-29	81/18723	0.118233	0.272116	0.22231	254225	1
BP	GO:1905897	regulation of response to endoplasmic reticulum stress	2023-01-29	82/18723	0.119604	0.273243	0.223231	7466	1
BP	GO:0046785	microtubule polymerization	2023-01-29	83/18723	0.120974	0.273243	0.223231	403	1
BP	GO:0050886	endocrine process	2023-01-29	83/18723	0.120974	0.273243	0.223231	1636	1
BP	GO:0042310	vasoconstriction	2023-01-29	84/18723	0.122342	0.273243	0.223231	1636	1
BP	GO:0045445	myoblast differentiation	2023-01-29	84/18723	0.122342	0.273243	0.223231	2251	1
BP	GO:0046486	glycerolipid metabolic process	2/29	392/18723	0.122758	0.273243	0.223231	80025/7179	2
BP	GO:0002709	regulation of T cell mediated immunity	2023-01-29	85/18723	0.123707	0.273243	0.223231	7133	1
BP	GO:0030433	ubiquitin-dependent ERAD pathway	2023-01-29	85/18723	0.123707	0.273243	0.223231	7466	1
BP	GO:0032092	positive regulation of protein binding	2023-01-29	85/18723	0.123707	0.273243	0.223231	1636	1
BP	GO:0097006	regulation of plasma lipoprotein particle levels	2023-01-29	85/18723	0.123707	0.273243	0.223231	338328	1
BP	GO:2000779	regulation of double-strand break repair	2023-01-29	85/18723	0.123707	0.273243	0.223231	254225	1
BP	GO:0015908	fatty acid transport	2023-01-29	86/18723	0.125071	0.275247	0.224868	1636	1
BP	GO:0044070	regulation of anion transport	2023-01-29	87/18723	0.126432	0.277231	0.226489	8074	1
BP	GO:0031110	regulation of microtubule polymerization or depolymerization	2023-01-29	88/18723	0.127791	0.277314	0.226556	403	1
BP	GO:0050779	RNA destabilization	2023-01-29	88/18723	0.127791	0.277314	0.226556	7133	1
BP	GO:0014910	regulation of smooth muscle cell migration	2023-01-29	89/18723	0.129149	0.277314	0.226556	1636	1
BP	GO:0042475	odontogenesis of dentin-containing tooth	2023-01-29	90/18723	0.130504	0.277314	0.226556	29123	1
BP	GO:0061097	regulation of protein tyrosine kinase activity	2023-01-29	90/18723	0.130504	0.277314	0.226556	1636	1
BP	GO:0006354	DNA-templated transcription, elongation	2023-01-29	91/18723	0.131857	0.277314	0.226556	55837	1
BP	GO:0060191	regulation of lipase activity	2023-01-29	91/18723	0.131857	0.277314	0.226556	338328	1
BP	GO:0032465	regulation of cytokinesis	2023-01-29	92/18723	0.133209	0.277314	0.226556	80834	1
BP	GO:0070509	calcium ion import	2023-01-29	92/18723	0.133209	0.277314	0.226556	779	1
BP	GO:0019217	regulation of fatty acid metabolic process	2023-01-29	93/18723	0.134558	0.277314	0.226556	80025	1
BP	GO:0033273	response to vitamin	2023-01-29	93/18723	0.134558	0.277314	0.226556	8074	1
BP	GO:0051591	response to cAMP	2023-01-29	93/18723	0.134558	0.277314	0.226556	348980	1
BP	GO:0097306	cellular response to alcohol	2023-01-29	93/18723	0.134558	0.277314	0.226556	687	1
BP	GO:0032091	negative regulation of protein binding	2023-01-29	94/18723	0.135905	0.277314	0.226556	1636	1
BP	GO:0048709	oligodendrocyte differentiation	2023-01-29	95/18723	0.13725	0.277314	0.226556	7133	1
BP	GO:0034329	cell junction assembly	2/29	420/18723	0.137333	0.277314	0.226556	1636/100132463	2
BP	GO:0002718	regulation of cytokine production involved in immune response	2023-01-29	96/18723	0.138593	0.277314	0.226556	7133	1
BP	GO:0003073	regulation of systemic arterial blood pressure	2023-01-29	96/18723	0.138593	0.277314	0.226556	1636	1
BP	GO:0034620	cellular response to unfolded protein	2023-01-29	96/18723	0.138593	0.277314	0.226556	7466	1
BP	GO:0042632	cholesterol homeostasis	2023-01-29	96/18723	0.138593	0.277314	0.226556	338328	1
BP	GO:1901655	cellular response to ketone	2023-01-29	96/18723	0.138593	0.277314	0.226556	687	1
BP	GO:1904035	regulation of epithelial cell apoptotic process	2023-01-29	96/18723	0.138593	0.277314	0.226556	7466	1
BP	GO:0014909	smooth muscle cell migration	2023-01-29	97/18723	0.139934	0.277314	0.226556	1636	1
BP	GO:0035335	peptidyl-tyrosine dephosphorylation	2023-01-29	97/18723	0.139934	0.277314	0.226556	7179	1
BP	GO:0055092	sterol homeostasis	2023-01-29	97/18723	0.139934	0.277314	0.226556	338328	1
BP	GO:0070167	regulation of biomineral tissue development	2023-01-29	97/18723	0.139934	0.277314	0.226556	8074	1
BP	GO:0031331	positive regulation of cellular catabolic process	2/29	427/18723	0.141037	0.277314	0.226556	10558/7133	2
BP	GO:0002367	cytokine production involved in immune response	2023-01-29	98/18723	0.141273	0.277314	0.226556	7133	1
BP	GO:0043502	regulation of muscle adaptation	2023-01-29	98/18723	0.141273	0.277314	0.226556	7133	1
BP	GO:2001243	negative regulation of intrinsic apoptotic signaling pathway	2023-01-29	98/18723	0.141273	0.277314	0.226556	7466	1
BP	GO:0002444	myeloid leukocyte mediated immunity	2023-01-29	99/18723	0.142611	0.277314	0.226556	1636	1
BP	GO:0003300	cardiac muscle hypertrophy	2023-01-29	99/18723	0.142611	0.277314	0.226556	7133	1
BP	GO:0008630	intrinsic apoptotic signaling pathway in response to DNA damage	2023-01-29	99/18723	0.142611	0.277314	0.226556	7133	1
BP	GO:0033209	tumor necrosis factor-mediated signaling pathway	2023-01-29	99/18723	0.142611	0.277314	0.226556	7133	1
BP	GO:0110149	regulation of biomineralization	2023-01-29	99/18723	0.142611	0.277314	0.226556	8074	1
BP	GO:0006641	triglyceride metabolic process	2023-01-29	100/18723	0.143946	0.277314	0.226556	80025	1
BP	GO:0019218	regulation of steroid metabolic process	2023-01-29	100/18723	0.143946	0.277314	0.226556	80025	1
BP	GO:0061640	cytoskeleton-dependent cytokinesis	2023-01-29	100/18723	0.143946	0.277314	0.226556	403	1
BP	GO:0042391	regulation of membrane potential	2/29	434/18723	0.144764	0.278003	0.227119	348980/80025	2
BP	GO:0006672	ceramide metabolic process	2023-01-29	102/18723	0.14661	0.279717	0.22852	10558	1
BP	GO:0014897	striated muscle hypertrophy	2023-01-29	102/18723	0.14661	0.279717	0.22852	7133	1
BP	GO:0014013	regulation of gliogenesis	2023-01-29	103/18723	0.147939	0.279717	0.22852	7133	1
BP	GO:0030148	sphingolipid biosynthetic process	2023-01-29	103/18723	0.147939	0.279717	0.22852	10558	1
BP	GO:0002443	leukocyte mediated immunity	2/29	440/18723	0.147976	0.279717	0.22852	1636/7133	2
BP	GO:0006892	post-Golgi vesicle-mediated transport	2023-01-29	104/18723	0.149266	0.280397	0.229075	403	1
BP	GO:0014896	muscle hypertrophy	2023-01-29	104/18723	0.149266	0.280397	0.229075	7133	1
BP	GO:0019882	antigen processing and presentation	2023-01-29	106/18723	0.151914	0.284485	0.232415	1636	1
BP	GO:0036503	ERAD pathway	2023-01-29	107/18723	0.153235	0.285187	0.232989	7466	1
BP	GO:0051341	regulation of oxidoreductase activity	2023-01-29	107/18723	0.153235	0.285187	0.232989	8074	1
BP	GO:0003012	muscle system process	2/29	452/18723	0.154446	0.286556	0.234107	779/7133	2
BP	GO:0002456	T cell mediated immunity	2023-01-29	109/18723	0.155871	0.288095	0.235365	7133	1
BP	GO:0003014	renal system process	2023-01-29	110/18723	0.157186	0.288095	0.235365	7466	1
BP	GO:0009063	cellular amino acid catabolic process	2023-01-29	110/18723	0.157186	0.288095	0.235365	26275	1
BP	GO:0014812	muscle cell migration	2023-01-29	110/18723	0.157186	0.288095	0.235365	1636	1
BP	GO:0015718	monocarboxylic acid transport	2023-01-29	111/18723	0.1585	0.289622	0.236612	1636	1
BP	GO:0002244	hematopoietic progenitor cell differentiation	2023-01-29	114/18723	0.162427	0.295011	0.241014	1636	1
BP	GO:0019751	polyol metabolic process	2023-01-29	114/18723	0.162427	0.295011	0.241014	10558	1
BP	GO:0030278	regulation of ossification	2023-01-29	115/18723	0.163732	0.295601	0.241496	8074	1
BP	GO:0043279	response to alkaloid	2023-01-29	115/18723	0.163732	0.295601	0.241496	779	1
BP	GO:0051051	negative regulation of transport	2/29	470/18723	0.164256	0.295662	0.241546	8074/7133	2
BP	GO:0035967	cellular response to topologically incorrect protein	2023-01-29	116/18723	0.165036	0.29618	0.24197	7466	1
BP	GO:0050907	detection of chemical stimulus involved in sensory perception	2/29	477/18723	0.168104	0.300791	0.245736	81399/80834	2
BP	GO:0030282	bone mineralization	2023-01-29	119/18723	0.168934	0.301382	0.246219	8074	1
BP	GO:0048593	camera-type eye morphogenesis	2023-01-29	120/18723	0.170229	0.302797	0.247376	348980	1
BP	GO:0043500	muscle adaptation	2023-01-29	121/18723	0.171523	0.303309	0.247793	7133	1
BP	GO:1904019	epithelial cell apoptotic process	2023-01-29	121/18723	0.171523	0.303309	0.247793	7466	1
BP	GO:0031109	microtubule polymerization or depolymerization	2023-01-29	122/18723	0.172814	0.303811	0.248204	403	1
BP	GO:0051928	positive regulation of calcium ion transport	2023-01-29	122/18723	0.172814	0.303811	0.248204	7466	1
BP	GO:0010508	positive regulation of autophagy	2023-01-29	124/18723	0.175392	0.307022	0.250827	10558	1
BP	GO:0034765	regulation of ion transmembrane transport	2/29	491/18723	0.175847	0.307022	0.250827	779/348980	2
BP	GO:0009896	positive regulation of catabolic process	2/29	492/18723	0.176403	0.307022	0.250827	10558/7133	2
BP	GO:0051053	negative regulation of DNA metabolic process	2023-01-29	125/18723	0.176677	0.307022	0.250827	254225	1
BP	GO:1901361	organic cyclic compound catabolic process	2/29	495/18723	0.178071	0.308554	0.252079	8074/7133	2
BP	GO:0006639	acylglycerol metabolic process	2023-01-29	128/18723	0.180523	0.309248	0.252646	80025	1
BP	GO:0033865	nucleoside bisphosphate metabolic process	2023-01-29	128/18723	0.180523	0.309248	0.252646	80025	1
BP	GO:0033875	ribonucleoside bisphosphate metabolic process	2023-01-29	128/18723	0.180523	0.309248	0.252646	80025	1
BP	GO:0034032	purine nucleoside bisphosphate metabolic process	2023-01-29	128/18723	0.180523	0.309248	0.252646	80025	1
BP	GO:0006638	neutral lipid metabolic process	2023-01-29	129/18723	0.181801	0.310555	0.253714	80025	1
BP	GO:0006282	regulation of DNA repair	2023-01-29	130/18723	0.183077	0.310973	0.254055	254225	1
BP	GO:0042476	odontogenesis	2023-01-29	130/18723	0.183077	0.310973	0.254055	29123	1
BP	GO:0046683	response to organophosphorus	2023-01-29	131/18723	0.184351	0.312258	0.255105	348980	1
BP	GO:0045667	regulation of osteoblast differentiation	2023-01-29	132/18723	0.185624	0.313532	0.256146	8074	1
BP	GO:0010565	regulation of cellular ketone metabolic process	2023-01-29	133/18723	0.186894	0.314796	0.257178	80025	1
BP	GO:0042552	myelination	2023-01-29	134/18723	0.188162	0.31605	0.258203	7133	1
BP	GO:0009581	detection of external stimulus	2023-01-29	135/18723	0.189429	0.316772	0.258792	80036	1
BP	GO:0007272	ensheathment of neurons	2023-01-29	136/18723	0.190694	0.316772	0.258792	7133	1
BP	GO:0008366	axon ensheathment	2023-01-29	136/18723	0.190694	0.316772	0.258792	7133	1
BP	GO:0098876	vesicle-mediated transport to the plasma membrane	2023-01-29	136/18723	0.190694	0.316772	0.258792	403	1
BP	GO:0006986	response to unfolded protein	2023-01-29	137/18723	0.191956	0.317466	0.259359	7466	1
BP	GO:0007224	smoothened signaling pathway	2023-01-29	138/18723	0.193217	0.317466	0.259359	403	1
BP	GO:0009582	detection of abiotic stimulus	2023-01-29	138/18723	0.193217	0.317466	0.259359	80036	1
BP	GO:0032273	positive regulation of protein polymerization	2023-01-29	138/18723	0.193217	0.317466	0.259359	403	1
BP	GO:0046165	alcohol biosynthetic process	2023-01-29	140/18723	0.195733	0.320172	0.26157	10558	1
BP	GO:0016241	regulation of macroautophagy	2023-01-29	141/18723	0.196988	0.320172	0.26157	10558	1
BP	GO:0035296	regulation of tube diameter	2023-01-29	141/18723	0.196988	0.320172	0.26157	1636	1
BP	GO:0097746	blood vessel diameter maintenance	2023-01-29	141/18723	0.196988	0.320172	0.26157	1636	1
BP	GO:0035150	regulation of tube size	2023-01-29	142/18723	0.198241	0.320481	0.261823	1636	1
BP	GO:0046467	membrane lipid biosynthetic process	2023-01-29	142/18723	0.198241	0.320481	0.261823	10558	1
BP	GO:0014065	phosphatidylinositol 3-kinase signaling	2023-01-29	144/18723	0.200742	0.322793	0.263712	7179	1
BP	GO:0031644	regulation of nervous system process	2023-01-29	144/18723	0.200742	0.322793	0.263712	7133	1
BP	GO:0043524	negative regulation of neuron apoptotic process	2023-01-29	145/18723	0.20199	0.323935	0.264645	7466	1
BP	GO:0060041	retina development in camera-type eye	2023-01-29	147/18723	0.204479	0.327058	0.267196	348980	1
BP	GO:0051384	response to glucocorticoid	2023-01-29	148/18723	0.205721	0.327308	0.2674	687	1
BP	GO:0070507	regulation of microtubule cytoskeleton organization	2023-01-29	148/18723	0.205721	0.327308	0.2674	403	1
BP	GO:0048592	eye morphogenesis	2023-01-29	151/18723	0.209436	0.332341	0.271512	348980	1
BP	GO:0007605	sensory perception of sound	2023-01-29	154/18723	0.213133	0.337321	0.275581	7466	1
BP	GO:0006665	sphingolipid metabolic process	2023-01-29	155/18723	0.214362	0.337495	0.275722	10558	1
BP	GO:0010970	transport along microtubule	2023-01-29	155/18723	0.214362	0.337495	0.275722	403	1
BP	GO:0035966	response to topologically incorrect protein	2023-01-29	159/18723	0.219259	0.343411	0.280556	7466	1
BP	GO:0046488	phosphatidylinositol metabolic process	2023-01-29	159/18723	0.219259	0.343411	0.280556	7179	1
BP	GO:0051100	negative regulation of binding	2023-01-29	162/18723	0.222913	0.348229	0.284492	1636	1
BP	GO:0002700	regulation of production of molecular mediator of immune response	2023-01-29	164/18723	0.225339	0.349305	0.285371	7133	1
BP	GO:0050680	negative regulation of epithelial cell proliferation	2023-01-29	164/18723	0.225339	0.349305	0.285371	687	1
BP	GO:2001242	regulation of intrinsic apoptotic signaling pathway	2023-01-29	164/18723	0.225339	0.349305	0.285371	7466	1
BP	GO:0007286	spermatid development	2023-01-29	165/18723	0.22655	0.350281	0.286168	80025	1
BP	GO:0030307	positive regulation of cell growth	2023-01-29	166/18723	0.227758	0.351249	0.286959	55602	1
BP	GO:0031960	response to corticosteroid	2023-01-29	167/18723	0.228965	0.351313	0.287011	687	1
BP	GO:0055088	lipid homeostasis	2023-01-29	167/18723	0.228965	0.351313	0.287011	338328	1
BP	GO:0002706	regulation of lymphocyte mediated immunity	2023-01-29	168/18723	0.23017	0.351374	0.287061	7133	1
BP	GO:0002822	regulation of adaptive immune response based on somatic recombination of immune receptors built from immunoglobulin superfamily domains	2023-01-29	168/18723	0.23017	0.351374	0.287061	7133	1
BP	GO:0009152	purine ribonucleotide biosynthetic process	2023-01-29	169/18723	0.231373	0.351431	0.287108	80025	1
BP	GO:0031214	biomineral tissue development	2023-01-29	169/18723	0.231373	0.351431	0.287108	8074	1
BP	GO:0043487	regulation of RNA stability	2023-01-29	170/18723	0.232575	0.352368	0.287873	7133	1
BP	GO:0042129	regulation of T cell proliferation	2023-01-29	171/18723	0.233774	0.352415	0.287911	7133	1
BP	GO:0110148	biomineralization	2023-01-29	171/18723	0.233774	0.352415	0.287911	8074	1
BP	GO:0048515	spermatid differentiation	2023-01-29	172/18723	0.234972	0.353337	0.288665	80025	1
BP	GO:0051099	positive regulation of binding	2023-01-29	173/18723	0.236168	0.354252	0.289412	1636	1
BP	GO:0007584	response to nutrient	2023-01-29	174/18723	0.237362	0.35516	0.290154	8074	1
BP	GO:0048771	tissue remodeling	2023-01-29	175/18723	0.238554	0.355181	0.290171	1636	1
BP	GO:0050954	sensory perception of mechanical stimulus	2023-01-29	175/18723	0.238554	0.355181	0.290171	7466	1
BP	GO:0050728	negative regulation of inflammatory response	2023-01-29	176/18723	0.239745	0.356074	0.290901	7133	1
BP	GO:0009266	response to temperature stimulus	2023-01-29	178/18723	0.242121	0.356965	0.291629	80036	1
BP	GO:0035725	sodium ion transmembrane transport	2023-01-29	178/18723	0.242121	0.356965	0.291629	348980	1
BP	GO:0048015	phosphatidylinositol-mediated signaling	2023-01-29	178/18723	0.242121	0.356965	0.291629	7179	1
BP	GO:0015698	inorganic anion transport	2023-01-29	180/18723	0.244489	0.359578	0.293763	8074	1
BP	GO:0009260	ribonucleotide biosynthetic process	2023-01-29	182/18723	0.24685	0.360414	0.294446	80025	1
BP	GO:0048017	inositol lipid-mediated signaling	2023-01-29	182/18723	0.24685	0.360414	0.294446	7179	1
BP	GO:0051260	protein homooligomerization	2023-01-29	182/18723	0.24685	0.360414	0.294446	348980	1
BP	GO:0002819	regulation of adaptive immune response	2023-01-29	183/18723	0.248028	0.361259	0.295137	7133	1
BP	GO:0043433	negative regulation of DNA-binding transcription factor activity	2023-01-29	185/18723	0.250379	0.362929	0.296502	7466	1
BP	GO:0051896	regulation of protein kinase B signaling	2023-01-29	185/18723	0.250379	0.362929	0.296502	7179	1
BP	GO:0008217	regulation of blood pressure	2023-01-29	186/18723	0.251552	0.363755	0.297176	1636	1
BP	GO:0006575	cellular modified amino acid metabolic process	2023-01-29	188/18723	0.253892	0.364395	0.297699	80025	1
BP	GO:0030308	negative regulation of cell growth	2023-01-29	188/18723	0.253892	0.364395	0.297699	55602	1
BP	GO:0009060	aerobic respiration	2023-01-29	189/18723	0.255059	0.364395	0.297699	80025	1
BP	GO:0046578	regulation of Ras protein signal transduction	2023-01-29	189/18723	0.255059	0.364395	0.297699	55103	1
BP	GO:0046390	ribose phosphate biosynthetic process	2023-01-29	190/18723	0.256225	0.364395	0.297699	80025	1
BP	GO:0051216	cartilage development	2023-01-29	190/18723	0.256225	0.364395	0.297699	2251	1
BP	GO:0099111	microtubule-based transport	2023-01-29	190/18723	0.256225	0.364395	0.297699	403	1
BP	GO:0006164	purine nucleotide biosynthetic process	2023-01-29	191/18723	0.257389	0.365189	0.298348	80025	1
BP	GO:0050731	positive regulation of peptidyl-tyrosine phosphorylation	2023-01-29	193/18723	0.259711	0.367619	0.300333	1636	1
BP	GO:1901654	response to ketone	2023-01-29	194/18723	0.26087	0.368394	0.300966	687	1
BP	GO:0030705	cytoskeleton-dependent intracellular transport	2023-01-29	195/18723	0.262026	0.369163	0.301595	403	1
BP	GO:0043393	regulation of protein binding	2023-01-29	196/18723	0.263181	0.369926	0.302218	1636	1
BP	GO:0042098	T cell proliferation	2023-01-29	199/18723	0.266636	0.373911	0.305473	7133	1
BP	GO:0072522	purine-containing compound biosynthetic process	2023-01-29	200/18723	0.267784	0.37465	0.306077	80025	1
BP	GO:0006643	membrane lipid metabolic process	2023-01-29	203/18723	0.271218	0.378416	0.309154	10558	1
BP	GO:0071383	cellular response to steroid hormone stimulus	2023-01-29	204/18723	0.272359	0.378416	0.309154	687	1
BP	GO:1901888	regulation of cell junction assembly	2023-01-29	204/18723	0.272359	0.378416	0.309154	1636	1
BP	GO:0017038	protein import	2023-01-29	206/18723	0.274637	0.37983	0.310309	338328	1
BP	GO:0048863	stem cell differentiation	2023-01-29	206/18723	0.274637	0.37983	0.310309	1636	1
BP	GO:0071222	cellular response to lipopolysaccharide	2023-01-29	209/18723	0.27804	0.382208	0.312252	7133	1
BP	GO:1902905	positive regulation of supramolecular fiber organization	2023-01-29	209/18723	0.27804	0.382208	0.312252	403	1
BP	GO:0007623	circadian rhythm	2023-01-29	210/18723	0.27917	0.382208	0.312252	687	1
BP	GO:0042180	cellular ketone metabolic process	2023-01-29	211/18723	0.2803	0.382208	0.312252	80025	1
BP	GO:0043491	protein kinase B signaling	2023-01-29	211/18723	0.2803	0.382208	0.312252	7179	1
BP	GO:0006457	protein folding	2023-01-29	212/18723	0.281427	0.382208	0.312252	7466	1
BP	GO:0030258	lipid modification	2023-01-29	212/18723	0.281427	0.382208	0.312252	7179	1
BP	GO:0043523	regulation of neuron apoptotic process	2023-01-29	212/18723	0.281427	0.382208	0.312252	7466	1
BP	GO:0007601	visual perception	2023-01-29	215/18723	0.284799	0.385054	0.314576	7466	1
BP	GO:0031669	cellular response to nutrient levels	2023-01-29	215/18723	0.284799	0.385054	0.314576	8074	1
BP	GO:0070374	positive regulation of ERK1 and ERK2 cascade	2023-01-29	217/18723	0.287039	0.386764	0.315974	8074	1
BP	GO:0042445	hormone metabolic process	2023-01-29	218/18723	0.288156	0.386764	0.315974	1636	1
BP	GO:0050953	sensory perception of light stimulus	2023-01-29	219/18723	0.289272	0.386764	0.315974	7466	1
BP	GO:0097191	extrinsic apoptotic signaling pathway	2023-01-29	219/18723	0.289272	0.386764	0.315974	7133	1
BP	GO:2001020	regulation of response to DNA damage stimulus	2023-01-29	219/18723	0.289272	0.386764	0.315974	254225	1
BP	GO:0031503	protein-containing complex localization	2023-01-29	220/18723	0.290385	0.387395	0.316489	403	1
BP	GO:0071219	cellular response to molecule of bacterial origin	2023-01-29	221/18723	0.291498	0.38802	0.317	7133	1
BP	GO:2001234	negative regulation of apoptotic signaling pathway	2023-01-29	224/18723	0.294824	0.389125	0.317902	7466	1
BP	GO:0010001	glial cell differentiation	2023-01-29	225/18723	0.29593	0.389125	0.317902	7133	1
BP	GO:0016485	protein processing	2023-01-29	225/18723	0.29593	0.389125	0.317902	1636	1
BP	GO:0050670	regulation of lymphocyte proliferation	2023-01-29	225/18723	0.29593	0.389125	0.317902	7133	1
BP	GO:0050769	positive regulation of neurogenesis	2023-01-29	225/18723	0.29593	0.389125	0.317902	7133	1
BP	GO:0002703	regulation of leukocyte mediated immunity	2023-01-29	226/18723	0.297033	0.389125	0.317902	7133	1
BP	GO:0051495	positive regulation of cytoskeleton organization	2023-01-29	226/18723	0.297033	0.389125	0.317902	403	1
BP	GO:0032944	regulation of mononuclear cell proliferation	2023-01-29	227/18723	0.298135	0.389125	0.317902	7133	1
BP	GO:0046777	protein autophosphorylation	2023-01-29	227/18723	0.298135	0.389125	0.317902	1636	1
BP	GO:0001649	osteoblast differentiation	2023-01-29	229/18723	0.300335	0.390306	0.318867	8074	1
BP	GO:0071356	cellular response to tumor necrosis factor	2023-01-29	229/18723	0.300335	0.390306	0.318867	7133	1
BP	GO:0045333	cellular respiration	2023-01-29	230/18723	0.301432	0.390889	0.319344	80025	1
BP	GO:0045732	positive regulation of protein catabolic process	2023-01-29	231/18723	0.302527	0.391468	0.319817	7133	1
BP	GO:0032271	regulation of protein polymerization	2023-01-29	233/18723	0.304713	0.393452	0.321438	403	1
BP	GO:0046395	carboxylic acid catabolic process	2023-01-29	236/18723	0.30798	0.395682	0.32326	26275	1
BP	GO:0090068	positive regulation of cell cycle process	2023-01-29	236/18723	0.30798	0.395682	0.32326	80834	1
BP	GO:0031334	positive regulation of protein-containing complex assembly	2023-01-29	237/18723	0.309065	0.395682	0.32326	403	1
BP	GO:1901617	organic hydroxy compound biosynthetic process	2023-01-29	237/18723	0.309065	0.395682	0.32326	10558	1
BP	GO:0016054	organic acid catabolic process	2023-01-29	240/18723	0.312312	0.398148	0.325274	26275	1
BP	GO:0032886	regulation of microtubule-based process	2023-01-29	240/18723	0.312312	0.398148	0.325274	403	1
BP	GO:0060047	heart contraction	2023-01-29	241/18723	0.313391	0.398681	0.32571	1636	1
BP	GO:0006814	sodium ion transport	2023-01-29	245/18723	0.317691	0.40212	0.328519	348980	1
BP	GO:0070663	regulation of leukocyte proliferation	2023-01-29	245/18723	0.317691	0.40212	0.328519	7133	1
BP	GO:0031668	cellular response to extracellular stimulus	2023-01-29	246/18723	0.318762	0.40212	0.328519	8074	1
BP	GO:0051402	neuron apoptotic process	2023-01-29	246/18723	0.318762	0.40212	0.328519	7466	1
BP	GO:0045926	negative regulation of growth	2023-01-29	249/18723	0.321964	0.403693	0.329804	55602	1
BP	GO:0046883	regulation of hormone secretion	2023-01-29	249/18723	0.321964	0.403693	0.329804	8074	1
BP	GO:0003015	heart process	2023-01-29	251/18723	0.324092	0.403693	0.329804	1636	1
BP	GO:0006302	double-strand break repair	2023-01-29	251/18723	0.324092	0.403693	0.329804	254225	1
BP	GO:0061448	connective tissue development	2023-01-29	252/18723	0.325153	0.403693	0.329804	2251	1
BP	GO:0090257	regulation of muscle system process	2023-01-29	252/18723	0.325153	0.403693	0.329804	7133	1
BP	GO:0034612	response to tumor necrosis factor	2023-01-29	253/18723	0.326212	0.403693	0.329804	7133	1
BP	GO:0097305	response to alcohol	2023-01-29	253/18723	0.326212	0.403693	0.329804	687	1
BP	GO:0009165	nucleotide biosynthetic process	2023-01-29	254/18723	0.32727	0.403693	0.329804	80025	1
BP	GO:0051924	regulation of calcium ion transport	2023-01-29	255/18723	0.328326	0.403693	0.329804	7466	1
BP	GO:0034976	response to endoplasmic reticulum stress	2023-01-29	256/18723	0.329381	0.403693	0.329804	7466	1
BP	GO:0090596	sensory organ morphogenesis	2023-01-29	256/18723	0.329381	0.403693	0.329804	348980	1
BP	GO:1901293	nucleoside phosphate biosynthetic process	2023-01-29	256/18723	0.329381	0.403693	0.329804	80025	1
BP	GO:1903522	regulation of blood circulation	2023-01-29	256/18723	0.329381	0.403693	0.329804	1636	1
BP	GO:0031348	negative regulation of defense response	2023-01-29	258/18723	0.331486	0.404627	0.330568	7133	1
BP	GO:0042593	glucose homeostasis	2023-01-29	258/18723	0.331486	0.404627	0.330568	7466	1
BP	GO:0033500	carbohydrate homeostasis	2023-01-29	259/18723	0.332536	0.405089	0.330945	7466	1
BP	GO:0003018	vascular process in circulatory system	2023-01-29	263/18723	0.33672	0.409359	0.334433	1636	1
BP	GO:0050730	regulation of peptidyl-tyrosine phosphorylation	2023-01-29	264/18723	0.337762	0.409799	0.334793	1636	1
BP	GO:0051962	positive regulation of nervous system development	2023-01-29	272/18723	0.346041	0.419001	0.34231	7133	1
BP	GO:0046942	carboxylic acid transport	2023-01-29	273/18723	0.347069	0.419404	0.342639	1636	1
BP	GO:0043270	positive regulation of ion transport	2023-01-29	275/18723	0.34912	0.421038	0.343975	7466	1
BP	GO:0006401	RNA catabolic process	2023-01-29	278/18723	0.352184	0.423042	0.345612	7133	1
BP	GO:0007281	germ cell development	2023-01-29	278/18723	0.352184	0.423042	0.345612	80025	1
BP	GO:0006470	protein dephosphorylation	2023-01-29	281/18723	0.355235	0.425859	0.347913	7179	1
BP	GO:0006520	cellular amino acid metabolic process	2023-01-29	284/18723	0.358272	0.428647	0.350191	26275	1
BP	GO:0046651	lymphocyte proliferation	2023-01-29	288/18723	0.3623	0.432608	0.353427	7133	1
BP	GO:0016236	macroautophagy	2023-01-29	291/18723	0.365305	0.435334	0.355654	10558	1
BP	GO:0046879	hormone secretion	2023-01-29	295/18723	0.369291	0.439215	0.358825	8074	1
BP	GO:0048193	Golgi vesicle transport	2023-01-29	296/18723	0.370283	0.439286	0.358882	403	1
BP	GO:0051258	protein polymerization	2023-01-29	297/18723	0.371274	0.439286	0.358882	403	1
BP	GO:0010720	positive regulation of cell development	2023-01-29	298/18723	0.372264	0.439286	0.358882	7133	1
BP	GO:0048511	rhythmic process	2023-01-29	298/18723	0.372264	0.439286	0.358882	687	1
BP	GO:0030198	extracellular matrix organization	2023-01-29	301/18723	0.375223	0.440491	0.359867	7133	1
BP	GO:0042063	gliogenesis	2023-01-29	301/18723	0.375223	0.440491	0.359867	7133	1
BP	GO:0043062	extracellular structure organization	2023-01-29	302/18723	0.376207	0.440491	0.359867	7133	1
BP	GO:0051056	regulation of small GTPase mediated signal transduction	2023-01-29	302/18723	0.376207	0.440491	0.359867	55103	1
BP	GO:0015849	organic acid transport	2023-01-29	303/18723	0.377189	0.440785	0.360107	1636	1
BP	GO:0045229	external encapsulating structure organization	2023-01-29	304/18723	0.378169	0.441076	0.360345	7133	1
BP	GO:0006650	glycerophospholipid metabolic process	2023-01-29	306/18723	0.380126	0.441649	0.360813	7179	1
BP	GO:0009914	hormone transport	2023-01-29	306/18723	0.380126	0.441649	0.360813	8074	1
BP	GO:0002440	production of molecular mediator of immune response	2023-01-29	308/18723	0.382077	0.443062	0.361967	7133	1
BP	GO:0070372	regulation of ERK1 and ERK2 cascade	2023-01-29	309/18723	0.38305	0.443338	0.362193	8074	1
BP	GO:0045787	positive regulation of cell cycle	2023-01-29	313/18723	0.386927	0.446968	0.365158	80834	1
BP	GO:0009101	glycoprotein biosynthetic process	2023-01-29	317/18723	0.390782	0.449697	0.367388	9917	1
BP	GO:0010506	regulation of autophagy	2023-01-29	317/18723	0.390782	0.449697	0.367388	10558	1
BP	GO:0015980	energy derivation by oxidation of organic compounds	2023-01-29	318/18723	0.391741	0.449943	0.367589	80025	1
BP	GO:0016042	lipid catabolic process	2023-01-29	320/18723	0.393657	0.450427	0.367984	8074	1
BP	GO:0071496	cellular response to external stimulus	2023-01-29	320/18723	0.393657	0.450427	0.367984	8074	1
BP	GO:0043010	camera-type eye development	2023-01-29	322/18723	0.395566	0.451755	0.369069	348980	1
BP	GO:0007517	muscle organ development	2023-01-29	327/18723	0.400315	0.456313	0.372793	5081	1
BP	GO:0050863	regulation of T cell activation	2023-01-29	329/18723	0.402204	0.457602	0.373846	7133	1
BP	GO:0070371	ERK1 and ERK2 cascade	2023-01-29	330/18723	0.403147	0.45781	0.374016	8074	1
BP	GO:0019216	regulation of lipid metabolic process	2023-01-29	331/18723	0.404088	0.458017	0.374185	80025	1
BP	GO:1990778	protein localization to cell periphery	2023-01-29	333/18723	0.405965	0.459282	0.375218	403	1
BP	GO:0062012	regulation of small molecule metabolic process	2023-01-29	334/18723	0.406902	0.459479	0.37538	80025	1
BP	GO:0007265	Ras protein signal transduction	2023-01-29	337/18723	0.409704	0.460433	0.376159	55103	1
BP	GO:0060271	cilium assembly	2023-01-29	337/18723	0.409704	0.460433	0.376159	403	1
BP	GO:0002697	regulation of immune effector process	2023-01-29	339/18723	0.411565	0.460433	0.376159	7133	1
BP	GO:0007568	aging	2023-01-29	339/18723	0.411565	0.460433	0.376159	7133	1
BP	GO:0048545	response to steroid hormone	2023-01-29	339/18723	0.411565	0.460433	0.376159	687	1
BP	GO:0032496	response to lipopolysaccharide	2023-01-29	343/18723	0.415269	0.463717	0.378842	7133	1
BP	GO:0006936	muscle contraction	2023-01-29	347/18723	0.418951	0.466964	0.381494	779	1
BP	GO:0002449	lymphocyte mediated immunity	2023-01-29	350/18723	0.421698	0.469158	0.383287	7133	1
BP	GO:0006066	alcohol metabolic process	2023-01-29	353/18723	0.424432	0.47133	0.385062	10558	1
BP	GO:0015711	organic anion transport	2023-01-29	354/18723	0.425341	0.471471	0.385177	1636	1
BP	GO:0002460	adaptive immune response based on somatic recombination of immune receptors built from immunoglobulin superfamily domains	2023-01-29	356/18723	0.427154	0.471747	0.385402	7133	1
BP	GO:2001233	regulation of apoptotic signaling pathway	2023-01-29	356/18723	0.427154	0.471747	0.385402	7466	1
BP	GO:0051052	regulation of DNA metabolic process	2023-01-29	359/18723	0.429863	0.473871	0.387137	254225	1
BP	GO:0002237	response to molecule of bacterial origin	2023-01-29	363/18723	0.433456	0.476091	0.388951	7133	1
BP	GO:0051098	regulation of binding	2023-01-29	363/18723	0.433456	0.476091	0.388951	1636	1
BP	GO:0050767	regulation of neurogenesis	2023-01-29	364/18723	0.434351	0.476207	0.389045	7133	1
BP	GO:0009150	purine ribonucleotide metabolic process	2023-01-29	368/18723	0.437917	0.478377	0.390818	80025	1
BP	GO:0044782	cilium organization	2023-01-29	368/18723	0.437917	0.478377	0.390818	403	1
BP	GO:0045862	positive regulation of proteolysis	2023-01-29	372/18723	0.441461	0.481376	0.393269	7133	1
BP	GO:0010038	response to metal ion	2023-01-29	373/18723	0.442344	0.481468	0.393344	8074	1
BP	GO:0018108	peptidyl-tyrosine phosphorylation	2023-01-29	375/18723	0.444105	0.482514	0.394198	1636	1
BP	GO:0018212	peptidyl-tyrosine modification	2023-01-29	378/18723	0.446737	0.48421	0.395584	1636	1
BP	GO:0050878	regulation of body fluid levels	2023-01-29	379/18723	0.447611	0.48421	0.395584	7466	1
BP	GO:0050678	regulation of epithelial cell proliferation	2023-01-29	381/18723	0.449357	0.48421	0.395584	687	1
BP	GO:0007018	microtubule-based movement	2023-01-29	382/18723	0.450227	0.48421	0.395584	403	1
BP	GO:0006644	phospholipid metabolic process	2023-01-29	383/18723	0.451096	0.48421	0.395584	7179	1
BP	GO:1902903	regulation of supramolecular fiber organization	2023-01-29	383/18723	0.451096	0.48421	0.395584	403	1
BP	GO:0022412	cellular process involved in reproduction in multicellular organism	2023-01-29	384/18723	0.451964	0.48421	0.395584	80025	1
BP	GO:0009259	ribonucleotide metabolic process	2023-01-29	385/18723	0.452831	0.48421	0.395584	80025	1
BP	GO:0045860	positive regulation of protein kinase activity	2023-01-29	386/18723	0.453696	0.48421	0.395584	1636	1
BP	GO:0050727	regulation of inflammatory response	2023-01-29	386/18723	0.453696	0.48421	0.395584	7133	1
BP	GO:0009100	glycoprotein metabolic process	2023-01-29	387/18723	0.45456	0.484275	0.395637	9917	1
BP	GO:0006631	fatty acid metabolic process	2023-01-29	390/18723	0.457144	0.486169	0.397185	80025	1
BP	GO:0042176	regulation of protein catabolic process	2023-01-29	391/18723	0.458003	0.486225	0.39723	7133	1
BP	GO:0006163	purine nucleotide metabolic process	2023-01-29	396/18723	0.462277	0.48904	0.39953	80025	1
BP	GO:0019693	ribose phosphate metabolic process	2023-01-29	396/18723	0.462277	0.48904	0.39953	80025	1
BP	GO:0006869	lipid transport	2023-01-29	398/18723	0.463977	0.48998	0.400298	1636	1
BP	GO:0010959	regulation of metal ion transport	2023-01-29	406/18723	0.470727	0.496239	0.405411	7466	1
BP	GO:0034655	nucleobase-containing compound catabolic process	2023-01-29	407/18723	0.471565	0.496255	0.405424	7133	1
BP	GO:0001503	ossification	2023-01-29	408/18723	0.472402	0.496269	0.405436	8074	1
BP	GO:0043161	proteasome-mediated ubiquitin-dependent protein catabolic process	2023-01-29	412/18723	0.475736	0.498902	0.407587	7466	1
BP	GO:0001558	regulation of cell growth	2023-01-29	414/18723	0.477395	0.499773	0.408299	55602	1
CC	GO:0002178	palmitoyltransferase complex	1/32	11/19550	0.017863	0.33285	0.318992	10558	1
CC	GO:1990454	L-type voltage-gated calcium channel complex	1/32	11/19550	0.017863	0.33285	0.318992	779	1
CC	GO:0042383	sarcolemma	2/32	138/19550	0.021366	0.33285	0.318992	779/2251	2
CC	GO:0031362	anchored component of external side of plasma membrane	1/32	20/19550	0.032248	0.33285	0.318992	338328	1
CC	GO:0031233	intrinsic component of external side of plasma membrane	1/32	24/19550	0.038575	0.33285	0.318992	338328	1
CC	GO:0034703	cation channel complex	2/32	210/19550	0.046131	0.33285	0.318992	779/348980	2
CC	GO:0030285	integral component of synaptic vesicle membrane	1/32	35/19550	0.05577	0.33285	0.318992	7466	1
CC	GO:0005891	voltage-gated calcium channel complex	1/32	41/19550	0.065023	0.33285	0.318992	779	1
CC	GO:0032391	photoreceptor connecting cilium	1/32	41/19550	0.065023	0.33285	0.318992	403	1
CC	GO:0098563	intrinsic component of synaptic vesicle membrane	1/32	47/19550	0.074189	0.33285	0.318992	7466	1
CC	GO:0034702	ion channel complex	2/32	282/19550	0.077503	0.33285	0.318992	779/348980	2
CC	GO:0030315	T-tubule	1/32	51/19550	0.08025	0.33285	0.318992	779	1
CC	GO:0005788	endoplasmic reticulum lumen	2/32	313/19550	0.092614	0.33285	0.318992	8074/7466	2
CC	GO:0046658	anchored component of plasma membrane	1/32	63/19550	0.098206	0.33285	0.318992	338328	1
CC	GO:0034704	calcium channel complex	1/32	65/19550	0.101165	0.33285	0.318992	779	1
CC	GO:0044304	main axon	1/32	68/19550	0.105586	0.33285	0.318992	7133	1
CC	GO:0035869	ciliary transition zone	1/32	71/19550	0.109987	0.33285	0.318992	403	1
CC	GO:0005876	spindle microtubule	1/32	72/19550	0.111449	0.33285	0.318992	403	1
CC	GO:0035861	site of double-strand break	1/32	73/19550	0.112909	0.33285	0.318992	254225	1
CC	GO:0005881	cytoplasmic microtubule	1/32	75/19550	0.115821	0.33285	0.318992	403	1
CC	GO:1902495	transmembrane transporter complex	2/32	366/19550	0.120216	0.33285	0.318992	779/348980	2
CC	GO:0008076	voltage-gated potassium channel complex	1/32	79/19550	0.121619	0.33285	0.318992	348980	1
CC	GO:1990351	transporter complex	2/32	381/19550	0.128373	0.33285	0.318992	779/348980	2
CC	GO:0005758	mitochondrial intermembrane space	1/32	86/19550	0.131676	0.33285	0.318992	80025	1
CC	GO:0034705	potassium channel complex	1/32	89/19550	0.135952	0.33285	0.318992	348980	1
CC	GO:0035579	specific granule membrane	1/32	91/19550	0.138791	0.33285	0.318992	7133	1
CC	GO:0031970	organelle envelope lumen	1/32	96/19550	0.14585	0.33285	0.318992	80025	1
CC	GO:0090734	site of DNA damage	1/32	97/19550	0.147255	0.33285	0.318992	254225	1
CC	GO:0009897	external side of plasma membrane	2/32	421/19550	0.150735	0.33285	0.318992	1636/338328	2
CC	GO:0005874	microtubule	2/32	429/19550	0.155302	0.33285	0.318992	403/400954	2
CC	GO:0005796	Golgi lumen	1/32	104/19550	0.157027	0.33285	0.318992	8074	1
CC	GO:0030672	synaptic vesicle membrane	1/32	109/19550	0.163941	0.33285	0.318992	7466	1
CC	GO:0099501	exocytic vesicle membrane	1/32	109/19550	0.163941	0.33285	0.318992	7466	1
CC	GO:0097733	photoreceptor cell cilium	1/32	120/19550	0.178958	0.341549	0.327329	403	1
CC	GO:0005923	bicellular tight junction	1/32	122/19550	0.181661	0.341549	0.327329	100000000	1
CC	GO:0140534	endoplasmic reticulum protein-containing complex	1/32	125/19550	0.185698	0.341549	0.327329	10558	1
CC	GO:0070160	tight junction	1/32	129/19550	0.191051	0.341549	0.327329	100000000	1
CC	GO:0097731	9+0 non-motile cilium	1/32	131/19550	0.193715	0.341549	0.327329	403	1
CC	GO:0031674	I band	1/32	141/19550	0.206906	0.355308	0.340515	779	1
CC	GO:0043296	apical junction complex	1/32	145/19550	0.212124	0.355308	0.340515	100000000	1
CC	GO:0042581	specific granule	1/32	160/19550	0.231396	0.363274	0.348149	7133	1
CC	GO:0030176	integral component of endoplasmic reticulum membrane	1/32	162/19550	0.233931	0.363274	0.348149	7466	1
CC	GO:0097730	non-motile cilium	1/32	165/19550	0.237718	0.363274	0.348149	403	1
CC	GO:0031225	anchored component of membrane	1/32	170/19550	0.24399	0.363274	0.348149	338328	1
CC	GO:0031227	intrinsic component of endoplasmic reticulum membrane	1/32	170/19550	0.24399	0.363274	0.348149	7466	1
CC	GO:0030496	midbody	1/32	196/19550	0.275805	0.401716	0.384991	403	1
CC	GO:0008021	synaptic vesicle	1/32	206/19550	0.287693	0.403005	0.386226	7466	1
CC	GO:0030017	sarcomere	1/32	211/19550	0.293566	0.403005	0.386226	779	1
CC	GO:0030658	transport vesicle membrane	1/32	212/19550	0.294735	0.403005	0.386226	7466	1
CC	GO:0070382	exocytic vesicle	1/32	224/19550	0.308617	0.407916	0.390933	7466	1
CC	GO:0016323	basolateral plasma membrane	1/32	231/19550	0.316592	0.407916	0.390933	338328	1
CC	GO:0030016	myofibril	1/32	231/19550	0.316592	0.407916	0.390933	779	1
CC	GO:0043292	contractile fiber	1/32	239/19550	0.325597	0.411604	0.394467	779	1
CC	GO:0009925	basal plasma membrane	1/32	257/19550	0.34544	0.428602	0.410758	338328	1
CC	GO:0045178	basal part of cell	1/32	276/19550	0.365773	0.445577	0.427026	338328	1
CC	GO:0000151	ubiquitin ligase complex	1/32	301/19550	0.391595	0.468516	0.449009	23142	1
CC	GO:0030667	secretory granule membrane	1/32	311/19550	0.401636	0.472099	0.452444	7133	1
CC	GO:0045121	membrane raft	1/32	335/19550	0.425085	0.482723	0.462626	7133	1
CC	GO:0098857	membrane microdomain	1/32	335/19550	0.425085	0.482723	0.462626	7133	1
MF	GO:0005104	fibroblast growth factor receptor binding	2/32	25/18368	0.00086	0.044307	0.026715	8074/2251	2
MF	GO:0005227	calcium activated cation channel activity	2/32	25/18368	0.00086	0.044307	0.026715	3782/80036	2
MF	GO:0022843	voltage-gated cation channel activity	3/32	143/18368	0.001942	0.047289	0.028514	779/348980/3782	3
MF	GO:0005261	cation channel activity	4/32	335/18368	0.002611	0.047289	0.028514	779/348980/3782/80036	4
MF	GO:0022839	ion gated channel activity	2/32	44/18368	0.002657	0.047289	0.028514	3782/80036	2
MF	GO:0022836	gated channel activity	4/32	340/18368	0.002755	0.047289	0.028514	779/348980/3782/80036	4
MF	GO:0005244	voltage-gated ion channel activity	3/32	201/18368	0.005069	0.058012	0.034979	779/348980/3782	3
MF	GO:0005516	calmodulin binding	3/32	201/18368	0.005069	0.058012	0.034979	779/3782/7466	3
MF	GO:0022832	voltage-gated channel activity	3/32	201/18368	0.005069	0.058012	0.034979	779/348980/3782	3
MF	GO:0046873	metal ion transmembrane transporter activity	4/32	430/18368	0.00634	0.060339	0.036382	779/348980/3782/80036	4
MF	GO:0005216	ion channel activity	4/32	432/18368	0.006444	0.060339	0.036382	779/348980/3782/80036	4
MF	GO:0015267	channel activity	4/32	480/18368	0.009278	0.074039	0.044643	779/348980/3782/80036	4
MF	GO:0022803	passive transmembrane transporter activity	4/32	481/18368	0.009345	0.074039	0.044643	779/348980/3782/80036	4
MF	GO:0005249	voltage-gated potassium channel activity	2/32	90/18368	0.010704	0.078751	0.047484	348980/3782	2
MF	GO:0099094	ligand-gated cation channel activity	2/32	113/18368	0.016498	0.083127	0.050123	348980/3782	2
MF	GO:0005031	tumor necrosis factor-activated receptor activity	1/32	10/18368	0.01729	0.083127	0.050123	7133	1
MF	GO:0008331	high voltage-gated calcium channel activity	1/32	10/18368	0.01729	0.083127	0.050123	779	1
MF	GO:0070008	serine-type exopeptidase activity	1/32	10/18368	0.01729	0.083127	0.050123	1636	1
MF	GO:0005262	calcium channel activity	2/32	119/18368	0.018187	0.083127	0.050123	779/80036	2
MF	GO:0005267	potassium channel activity	2/32	121/18368	0.018766	0.083127	0.050123	348980/3782	2
MF	GO:0031434	mitogen-activated protein kinase kinase binding	1/32	11/18368	0.019003	0.083127	0.050123	1636	1
MF	GO:0005221	intracellular cyclic nucleotide activated cation channel activity	1/32	12/18368	0.020713	0.083127	0.050123	348980	1
MF	GO:0015269	calcium-activated potassium channel activity	1/32	12/18368	0.020713	0.083127	0.050123	3782	1
MF	GO:0043855	cyclic nucleotide-gated ion channel activity	1/32	12/18368	0.020713	0.083127	0.050123	348980	1
MF	GO:0005035	death receptor activity	1/32	13/18368	0.02242	0.083127	0.050123	7133	1
MF	GO:0031404	chloride ion binding	1/32	13/18368	0.02242	0.083127	0.050123	1636	1
MF	GO:0015085	calcium ion transmembrane transporter activity	2/32	135/18368	0.02303	0.083127	0.050123	779/80036	2
MF	GO:0070851	growth factor receptor binding	2/32	141/18368	0.024969	0.083127	0.050123	8074/2251	2
MF	GO:0015276	ligand-gated ion channel activity	2/32	143/18368	0.02563	0.083127	0.050123	348980/3782	2
MF	GO:0022834	ligand-gated channel activity	2/32	143/18368	0.02563	0.083127	0.050123	348980/3782	2
MF	GO:0016805	dipeptidase activity	1/32	15/18368	0.025826	0.083127	0.050123	1636	1
MF	GO:0032794	GTPase activating protein binding	1/32	15/18368	0.025826	0.083127	0.050123	403	1
MF	GO:0070628	proteasome binding	1/32	17/18368	0.02922	0.090102	0.054328	7466	1
MF	GO:0015079	potassium ion transmembrane transporter activity	2/32	155/18368	0.029742	0.090102	0.054328	348980/3782	2
MF	GO:0008083	growth factor activity	2/32	162/18368	0.032255	0.094923	0.057235	8074/2251	2
MF	GO:0016408	C-acyltransferase activity	1/32	20/18368	0.03429	0.098107	0.059155	10558	1
MF	GO:0005248	voltage-gated sodium channel activity	1/32	23/18368	0.039334	0.103826	0.062603	348980	1
MF	GO:0030552	cAMP binding	1/32	23/18368	0.039334	0.103826	0.062603	348980	1
MF	GO:0070530	K63-linked polyubiquitin modification-dependent protein binding	1/32	23/18368	0.039334	0.103826	0.062603	254225	1
MF	GO:0005242	inward rectifier potassium channel activity	1/32	25/18368	0.042683	0.103826	0.062603	3782	1
MF	GO:0016289	CoA hydrolase activity	1/32	25/18368	0.042683	0.103826	0.062603	26275	1
MF	GO:0051019	mitogen-activated protein kinase binding	1/32	25/18368	0.042683	0.103826	0.062603	1636	1
MF	GO:0008527	taste receptor activity	1/32	26/18368	0.044353	0.103826	0.062603	80834	1
MF	GO:0097602	cullin family protein binding	1/32	26/18368	0.044353	0.103826	0.062603	23142	1
MF	GO:0005217	intracellular ligand-gated ion channel activity	1/32	30/18368	0.051005	0.113002	0.068136	348980	1
MF	GO:0071813	lipoprotein particle binding	1/32	31/18368	0.052661	0.113002	0.068136	338328	1
MF	GO:0071814	protein-lipid complex binding	1/32	31/18368	0.052661	0.113002	0.068136	338328	1
MF	GO:0140318	protein transporter activity	1/32	31/18368	0.052661	0.113002	0.068136	338328	1
MF	GO:0031624	ubiquitin conjugating enzyme binding	1/32	32/18368	0.054314	0.114171	0.068841	23142	1
MF	GO:0052866	phosphatidylinositol phosphate phosphatase activity	1/32	34/18368	0.057612	0.118681	0.07156	7179	1
MF	GO:0016409	palmitoyltransferase activity	1/32	37/18368	0.062538	0.123874	0.074692	10558	1
MF	GO:0030551	cyclic nucleotide binding	1/32	37/18368	0.062538	0.123874	0.074692	348980	1
MF	GO:0044390	ubiquitin-like protein conjugating enzyme binding	1/32	38/18368	0.064175	0.124717	0.0752	23142	1
MF	GO:0004180	carboxypeptidase activity	1/32	43/18368	0.072316	0.135428	0.081658	1636	1
MF	GO:0016790	thiolester hydrolase activity	1/32	43/18368	0.072316	0.135428	0.081658	26275	1
MF	GO:0005245	voltage-gated calcium channel activity	1/32	45/18368	0.075553	0.138964	0.08379	779	1
MF	GO:0005272	sodium channel activity	1/32	46/18368	0.077168	0.139443	0.084079	348980	1
MF	GO:0008138	protein tyrosine/serine/threonine phosphatase activity	1/32	47/18368	0.078779	0.139901	0.084356	7179	1
MF	GO:0008017	microtubule binding	2/32	271/18368	0.080563	0.140644	0.084803	403/400954	2
MF	GO:0031593	polyubiquitin modification-dependent protein binding	1/32	52/18368	0.086797	0.149002	0.089843	254225	1
MF	GO:0030170	pyridoxal phosphate binding	1/32	55/18368	0.091576	0.153957	0.092831	10558	1
MF	GO:0070279	vitamin B6 binding	1/32	56/18368	0.093163	0.153957	0.092831	10558	1
MF	GO:0031625	ubiquitin protein ligase binding	2/32	297/18368	0.094168	0.153957	0.092831	7133/7466	2
MF	GO:0044389	ubiquitin-like protein ligase binding	2/32	316/18368	0.104507	0.168191	0.101413	7133/7466	2
MF	GO:0002039	p53 binding	1/32	66/18368	0.10889	0.172548	0.10404	55602	1
MF	GO:0031491	nucleosome binding	1/32	71/18368	0.116654	0.181708	0.109564	254225	1
MF	GO:0008235	metalloexopeptidase activity	1/32	72/18368	0.118199	0.181708	0.109564	1636	1
MF	GO:0019003	GDP binding	1/32	75/18368	0.122818	0.186033	0.112171	403	1
MF	GO:0015631	tubulin binding	2/32	375/18368	0.138399	0.206596	0.12457	403/400954	2
MF	GO:0048306	calcium-dependent protein binding	1/32	88/18368	0.142564	0.208996	0.126017	7466	1
MF	GO:0051117	ATPase binding	1/32	89/18368	0.144065	0.208996	0.126017	7466	1
MF	GO:0004725	protein tyrosine phosphatase activity	1/32	102/18368	0.163348	0.232545	0.140216	7179	1
MF	GO:0008238	exopeptidase activity	1/32	103/18368	0.164813	0.232545	0.140216	1636	1
MF	GO:0032182	ubiquitin-like protein binding	1/32	111/18368	0.17645	0.245599	0.148087	23142	1
MF	GO:0048018	receptor ligand activity	2/32	487/18368	0.207885	0.285496	0.172143	8074/2251	2
MF	GO:0030546	signaling receptor activator activity	2/32	495/18368	0.213012	0.288688	0.174068	8074/2251	2
MF	GO:0019955	cytokine binding	1/32	139/18368	0.215954	0.288873	0.17418	7133	1
MF	GO:0019842	vitamin binding	1/32	148/18368	0.228257	0.301416	0.181743	10558	1
MF	GO:0015081	sodium ion transmembrane transporter activity	1/32	152/18368	0.233665	0.304652	0.183694	348980	1
MF	GO:0140030	modification-dependent protein binding	1/32	160/18368	0.244371	0.314627	0.189709	254225	1
MF	GO:0004721	phosphoprotein phosphatase activity	1/32	174/18368	0.262758	0.334125	0.201465	7179	1
MF	GO:0008237	metallopeptidase activity	1/32	190/18368	0.283242	0.353059	0.212882	1636	1
MF	GO:0008236	serine-type peptidase activity	1/32	191/18368	0.284504	0.353059	0.212882	1636	1
MF	GO:0017171	serine hydrolase activity	1/32	195/18368	0.289529	0.355018	0.214063	1636	1
MF	GO:0000287	magnesium ion binding	1/32	221/18368	0.321372	0.383306	0.231119	403	1
MF	GO:0016747	acyltransferase activity, transferring groups other than amino-acyl groups	1/32	222/18368	0.322568	0.383306	0.231119	10558	1
MF	GO:0005085	guanyl-nucleotide exchange factor activity	1/32	223/18368	0.323763	0.383306	0.231119	55103	1
MF	GO:0016746	acyltransferase activity	1/32	250/18368	0.355257	0.415813	0.25072	10558	1
MF	GO:0016791	phosphatase activity	1/32	275/18368	0.383149	0.44342	0.267366	7179	1
MF	GO:0001664	G protein-coupled receptor binding	1/32	295/18368	0.404617	0.463062	0.279209	1636	1
BP：Biological Process
CC:Cellular Component
MF:Molecular Function

## Sheet: Go Term(Colorec cancer -unique)
ONTOLOGY	ID	Description	GeneRatio	BgRatio	pvalue	p.adjust	qvalue	geneID	Count
BP	GO:0006469	negative regulation of protein kinase activity	2023-03-12	212/18723	0.000292016	0.0734681	0.0425562	56940/3843/28951	3
BP	GO:0033673	negative regulation of kinase activity	2023-03-12	237/18723	0.000404916	0.0734681	0.0425562	56940/3843/28951	3
BP	GO:0051348	negative regulation of transferase activity	2023-03-12	268/18723	0.000579812	0.0734681	0.0425562	56940/3843/28951	3
BP	GO:0032613	interleukin-10 production	2023-02-12	62/18723	0.000697041	0.0734681	0.0425562	3662/28951	2
BP	GO:0032653	regulation of interleukin-10 production	2023-02-12	62/18723	0.000697041	0.0734681	0.0425562	3662/28951	2
BP	GO:0001933	negative regulation of protein phosphorylation	2023-03-12	342/18723	0.00117589	0.0874874	0.0506768	56940/3843/28951	3
BP	GO:0071900	regulation of protein serine/threonine kinase activity	2023-03-12	359/18723	0.0013523	0.0874874	0.0506768	2246/3843/28951	3
BP	GO:0042326	negative regulation of phosphorylation	2023-03-12	385/18723	0.00165317	0.0874874	0.0506768	56940/3843/28951	3
BP	GO:0021761	limbic system development	2023-02-12	107/18723	0.00205716	0.0874874	0.0506768	1600/6926	2
BP	GO:0045936	negative regulation of phosphate metabolic process	2023-03-12	441/18723	0.00243695	0.0874874	0.0506768	56940/3843/28951	3
BP	GO:0010563	negative regulation of phosphorus metabolic process	2023-03-12	442/18723	0.00245272	0.0874874	0.0506768	56940/3843/28951	3
BP	GO:0022612	gland morphogenesis	2023-02-12	118/18723	0.00249428	0.0874874	0.0506768	2246/6926	2
BP	GO:0046328	regulation of JNK cascade	2023-02-12	133/18723	0.00315489	0.0874874	0.0506768	56940/5911	2
BP	GO:0048754	branching morphogenesis of an epithelial tube	2023-02-12	151/18723	0.00404432	0.0874874	0.0506768	2246/6926	2
BP	GO:0007254	JNK cascade	2023-02-12	167/18723	0.00492185	0.0874874	0.0506768	56940/5911	2
BP	GO:0043405	regulation of MAP kinase activity	2023-02-12	177/18723	0.00551118	0.0874874	0.0506768	2246/28951	2
BP	GO:0061138	morphogenesis of a branching epithelium	2023-02-12	182/18723	0.00581749	0.0874874	0.0506768	2246/6926	2
BP	GO:0003163	sinoatrial node development	2023-01-12	10/18723	0.00639231	0.0874874	0.0506768	6926	1
BP	GO:0021932	hindbrain radial glia guided cell migration	2023-01-12	10/18723	0.00639231	0.0874874	0.0506768	1600	1
BP	GO:0032275	luteinizing hormone secretion	2023-01-12	10/18723	0.00639231	0.0874874	0.0506768	6926	1
BP	GO:0035768	endothelial cell chemotaxis to fibroblast growth factor	2023-01-12	10/18723	0.00639231	0.0874874	0.0506768	2246	1
BP	GO:0060923	cardiac muscle cell fate commitment	2023-01-12	10/18723	0.00639231	0.0874874	0.0506768	6926	1
BP	GO:2000544	regulation of endothelial cell chemotaxis to fibroblast growth factor	2023-01-12	10/18723	0.00639231	0.0874874	0.0506768	2246	1
BP	GO:0032872	regulation of stress-activated MAPK cascade	2023-02-12	192/18723	0.0064532	0.0874874	0.0506768	56940/5911	2
BP	GO:0070302	regulation of stress-activated protein kinase signaling cascade	2023-02-12	195/18723	0.00664987	0.0874874	0.0506768	56940/5911	2
BP	GO:0001763	morphogenesis of a branching structure	2023-02-12	196/18723	0.00671604	0.0874874	0.0506768	2246/6926	2
BP	GO:0030432	peristalsis	2023-01-12	11/18723	0.00702947	0.0874874	0.0506768	6926	1
BP	GO:0035766	cell chemotaxis to fibroblast growth factor	2023-01-12	11/18723	0.00702947	0.0874874	0.0506768	2246	1
BP	GO:0090205	positive regulation of cholesterol metabolic process	2023-01-12	11/18723	0.00702947	0.0874874	0.0506768	2246	1
BP	GO:1904847	regulation of cell chemotaxis to fibroblast growth factor	2023-01-12	11/18723	0.00702947	0.0874874	0.0506768	2246	1
BP	GO:0032736	positive regulation of interleukin-13 production	2023-01-12	12/18723	0.00766627	0.0874874	0.0506768	3662	1
BP	GO:0060788	ectodermal placode formation	2023-01-12	12/18723	0.00766627	0.0874874	0.0506768	6926	1
BP	GO:0071697	ectodermal placode morphogenesis	2023-01-12	12/18723	0.00766627	0.0874874	0.0506768	6926	1
BP	GO:0007494	midgut development	2023-01-12	13/18723	0.00830268	0.0874874	0.0506768	1600	1
BP	GO:0036302	atrioventricular canal development	2023-01-12	13/18723	0.00830268	0.0874874	0.0506768	6926	1
BP	GO:0071696	ectodermal placode development	2023-01-12	13/18723	0.00830268	0.0874874	0.0506768	6926	1
BP	GO:0051645	Golgi localization	2023-01-12	14/18723	0.00893873	0.0874874	0.0506768	1600	1
BP	GO:0060911	cardiac cell fate commitment	2023-01-12	14/18723	0.00893873	0.0874874	0.0506768	6926	1
BP	GO:0072540	T-helper 17 cell lineage commitment	2023-01-12	14/18723	0.00893873	0.0874874	0.0506768	3662	1
BP	GO:0032486	Rap protein signal transduction	2023-01-12	15/18723	0.0095744	0.0874874	0.0506768	5911	1
BP	GO:0048712	negative regulation of astrocyte differentiation	2023-01-12	15/18723	0.0095744	0.0874874	0.0506768	1600	1
BP	GO:2000345	regulation of hepatocyte proliferation	2023-01-12	15/18723	0.0095744	0.0874874	0.0506768	2246	1
BP	GO:0051403	stress-activated MAPK cascade	2023-02-12	239/18723	0.00984359	0.0874874	0.0506768	56940/5911	2
BP	GO:0016358	dendrite development	2023-02-12	243/18723	0.0101621	0.0874874	0.0506768	1600/5911	2
BP	GO:0021535	cell migration in hindbrain	2023-01-12	16/18723	0.0102097	0.0874874	0.0506768	1600	1
BP	GO:0030033	microvillus assembly	2023-01-12	16/18723	0.0102097	0.0874874	0.0506768	5911	1
BP	GO:0030540	female genitalia development	2023-01-12	16/18723	0.0102097	0.0874874	0.0506768	6926	1
BP	GO:0032274	gonadotropin secretion	2023-01-12	16/18723	0.0102097	0.0874874	0.0506768	6926	1
BP	GO:0031098	stress-activated protein kinase signaling cascade	2023-02-12	247/18723	0.0104852	0.0874874	0.0506768	56940/5911	2
BP	GO:0007351	tripartite regional subdivision	2023-01-12	17/18723	0.0108446	0.0874874	0.0506768	6926	1
BP	GO:0008595	anterior/posterior axis specification, embryo	2023-01-12	17/18723	0.0108446	0.0874874	0.0506768	6926	1
BP	GO:0048532	anatomical structure arrangement	2023-01-12	17/18723	0.0108446	0.0874874	0.0506768	1600	1
BP	GO:0045165	cell fate commitment	2023-02-12	258/18723	0.0113972	0.0874874	0.0506768	3662/6926	2
BP	GO:0002295	T-helper cell lineage commitment	2023-01-12	18/18723	0.0114792	0.0874874	0.0506768	3662	1
BP	GO:0042693	muscle cell fate commitment	2023-01-12	18/18723	0.0114792	0.0874874	0.0506768	6926	1
BP	GO:0051895	negative regulation of focal adhesion assembly	2023-01-12	18/18723	0.0114792	0.0874874	0.0506768	56940	1
BP	GO:0060602	branch elongation of an epithelium	2023-01-12	18/18723	0.0114792	0.0874874	0.0506768	2246	1
BP	GO:0150118	negative regulation of cell-substrate junction organization	2023-01-12	18/18723	0.0114792	0.0874874	0.0506768	56940	1
BP	GO:2000136	regulation of cell proliferation involved in heart morphogenesis	2023-01-12	18/18723	0.0114792	0.0874874	0.0506768	6926	1
BP	GO:0032616	interleukin-13 production	2023-01-12	19/18723	0.0121133	0.0874874	0.0506768	3662	1
BP	GO:0032656	regulation of interleukin-13 production	2023-01-12	19/18723	0.0121133	0.0874874	0.0506768	3662	1
BP	GO:0061323	cell proliferation involved in heart morphogenesis	2023-01-12	19/18723	0.0121133	0.0874874	0.0506768	6926	1
BP	GO:0003159	morphogenesis of an endothelium	2023-01-12	20/18723	0.0127471	0.0874874	0.0506768	2246	1
BP	GO:0006607	NLS-bearing protein import into nucleus	2023-01-12	20/18723	0.0127471	0.0874874	0.0506768	3843	1
BP	GO:0010893	positive regulation of steroid biosynthetic process	2023-01-12	20/18723	0.0127471	0.0874874	0.0506768	2246	1
BP	GO:0043011	myeloid dendritic cell differentiation	2023-01-12	20/18723	0.0127471	0.0874874	0.0506768	3662	1
BP	GO:0061154	endothelial tube morphogenesis	2023-01-12	20/18723	0.0127471	0.0874874	0.0506768	2246	1
BP	GO:0007350	blastoderm segmentation	2023-01-12	21/18723	0.0133806	0.0874874	0.0506768	6926	1
BP	GO:0043373	CD4-positive, alpha-beta T cell lineage commitment	2023-01-12	21/18723	0.0133806	0.0874874	0.0506768	3662	1
BP	GO:1900118	negative regulation of execution phase of apoptosis	2023-01-12	21/18723	0.0133806	0.0874874	0.0506768	100463486	1
BP	GO:0014821	phasic smooth muscle contraction	2023-01-12	22/18723	0.0140136	0.0874874	0.0506768	6926	1
BP	GO:0032693	negative regulation of interleukin-10 production	2023-01-12	22/18723	0.0140136	0.0874874	0.0506768	28951	1
BP	GO:0045540	regulation of cholesterol biosynthetic process	2023-01-12	22/18723	0.0140136	0.0874874	0.0506768	2246	1
BP	GO:0060444	branching involved in mammary gland duct morphogenesis	2023-01-12	22/18723	0.0140136	0.0874874	0.0506768	6926	1
BP	GO:0072574	hepatocyte proliferation	2023-01-12	22/18723	0.0140136	0.0874874	0.0506768	2246	1
BP	GO:0072575	epithelial cell proliferation involved in liver morphogenesis	2023-01-12	22/18723	0.0140136	0.0874874	0.0506768	2246	1
BP	GO:0106118	regulation of sterol biosynthetic process	2023-01-12	22/18723	0.0140136	0.0874874	0.0506768	2246	1
BP	GO:0001759	organ induction	2023-01-12	23/18723	0.0146463	0.0874874	0.0506768	2246	1
BP	GO:0002363	alpha-beta T cell lineage commitment	2023-01-12	23/18723	0.0146463	0.0874874	0.0506768	3662	1
BP	GO:0030539	male genitalia development	2023-01-12	23/18723	0.0146463	0.0874874	0.0506768	6926	1
BP	GO:0043369	CD4-positive or CD8-positive, alpha-beta T cell lineage commitment	2023-01-12	23/18723	0.0146463	0.0874874	0.0506768	3662	1
BP	GO:0045662	negative regulation of myoblast differentiation	2023-01-12	23/18723	0.0146463	0.0874874	0.0506768	6926	1
BP	GO:0072576	liver morphogenesis	2023-01-12	23/18723	0.0146463	0.0874874	0.0506768	2246	1
BP	GO:0021801	cerebral cortex radial glia-guided migration	2023-01-12	24/18723	0.0152786	0.0874874	0.0506768	1600	1
BP	GO:0022030	telencephalon glial cell migration	2023-01-12	24/18723	0.0152786	0.0874874	0.0506768	1600	1
BP	GO:0032528	microvillus organization	2023-01-12	24/18723	0.0152786	0.0874874	0.0506768	5911	1
BP	GO:2001026	regulation of endothelial cell chemotaxis	2023-01-12	24/18723	0.0152786	0.0874874	0.0506768	2246	1
BP	GO:0007162	negative regulation of cell adhesion	2023-02-12	303/18723	0.015479	0.0874874	0.0506768	1600/56940	2
BP	GO:0032753	positive regulation of interleukin-4 production	2023-01-12	25/18723	0.0159106	0.0874874	0.0506768	3662	1
BP	GO:0042832	defense response to protozoan	2023-01-12	25/18723	0.0159106	0.0874874	0.0506768	3662	1
BP	GO:1902932	positive regulation of alcohol biosynthetic process	2023-01-12	25/18723	0.0159106	0.0874874	0.0506768	2246	1
BP	GO:0001562	response to protozoan	2023-01-12	26/18723	0.0165421	0.0874874	0.0506768	3662	1
BP	GO:0003272	endocardial cushion formation	2023-01-12	27/18723	0.0171733	0.0874874	0.0506768	6926	1
BP	GO:0003401	axis elongation	2023-01-12	27/18723	0.0171733	0.0874874	0.0506768	2246	1
BP	GO:0007628	adult walking behavior	2023-01-12	27/18723	0.0171733	0.0874874	0.0506768	1600	1
BP	GO:0031954	positive regulation of protein autophosphorylation	2023-01-12	27/18723	0.0171733	0.0874874	0.0506768	5911	1
BP	GO:0035116	embryonic hindlimb morphogenesis	2023-01-12	27/18723	0.0171733	0.0874874	0.0506768	6926	1
BP	GO:0060562	epithelial tube morphogenesis	2023-02-12	325/18723	0.0176736	0.0874874	0.0506768	2246/6926	2
BP	GO:0003156	regulation of animal organ formation	2023-01-12	28/18723	0.0178042	0.0874874	0.0506768	2246	1
BP	GO:0045686	negative regulation of glial cell differentiation	2023-01-12	28/18723	0.0178042	0.0874874	0.0506768	1600	1
BP	GO:0046426	negative regulation of receptor signaling pathway via JAK-STAT	2023-01-12	28/18723	0.0178042	0.0874874	0.0506768	1600	1
BP	GO:0090659	walking behavior	2023-01-12	28/18723	0.0178042	0.0874874	0.0506768	1600	1
BP	GO:1903672	positive regulation of sprouting angiogenesis	2023-01-12	28/18723	0.0178042	0.0874874	0.0506768	2246	1
BP	GO:0003002	regionalization	2023-02-12	331/18723	0.0182942	0.0874874	0.0506768	2246/6926	2
BP	GO:0001773	myeloid dendritic cell activation	2023-01-12	29/18723	0.0184346	0.0874874	0.0506768	3662	1
BP	GO:0002360	T cell lineage commitment	2023-01-12	29/18723	0.0184346	0.0874874	0.0506768	3662	1
BP	GO:0072539	T-helper 17 cell differentiation	2023-01-12	29/18723	0.0184346	0.0874874	0.0506768	3662	1
BP	GO:1900117	regulation of execution phase of apoptosis	2023-01-12	29/18723	0.0184346	0.0874874	0.0506768	100463486	1
BP	GO:0045940	positive regulation of steroid metabolic process	2023-01-12	30/18723	0.0190647	0.0874874	0.0506768	2246	1
BP	GO:0060603	mammary gland duct morphogenesis	2023-01-12	30/18723	0.0190647	0.0874874	0.0506768	6926	1
BP	GO:2000648	positive regulation of stem cell proliferation	2023-01-12	30/18723	0.0190647	0.0874874	0.0506768	6926	1
BP	GO:0030336	negative regulation of cell migration	2023-02-12	344/18723	0.0196705	0.0874874	0.0506768	56940/5911	2
BP	GO:0032148	activation of protein kinase B activity	2023-01-12	31/18723	0.0196944	0.0874874	0.0506768	2246	1
BP	GO:0035115	embryonic forelimb morphogenesis	2023-01-12	31/18723	0.0196944	0.0874874	0.0506768	6926	1
BP	GO:0048710	regulation of astrocyte differentiation	2023-01-12	31/18723	0.0196944	0.0874874	0.0506768	1600	1
BP	GO:0061099	negative regulation of protein tyrosine kinase activity	2023-01-12	31/18723	0.0196944	0.0874874	0.0506768	56940	1
BP	GO:0021799	cerebral cortex radially oriented cell migration	2023-01-12	32/18723	0.0203237	0.0874874	0.0506768	1600	1
BP	GO:0035767	endothelial cell chemotaxis	2023-01-12	32/18723	0.0203237	0.0874874	0.0506768	2246	1
BP	GO:0045736	negative regulation of cyclin-dependent protein serine/threonine kinase activity	2023-01-12	32/18723	0.0203237	0.0874874	0.0506768	3843	1
BP	GO:0060317	cardiac epithelial to mesenchymal transition	2023-01-12	32/18723	0.0203237	0.0874874	0.0506768	6926	1
BP	GO:1901889	negative regulation of cell junction assembly	2023-01-12	32/18723	0.0203237	0.0874874	0.0506768	56940	1
BP	GO:0032633	interleukin-4 production	2023-01-12	33/18723	0.0209527	0.0874874	0.0506768	3662	1
BP	GO:0032673	regulation of interleukin-4 production	2023-01-12	33/18723	0.0209527	0.0874874	0.0506768	3662	1
BP	GO:0110110	positive regulation of animal organ morphogenesis	2023-01-12	33/18723	0.0209527	0.0874874	0.0506768	2246	1
BP	GO:1904030	negative regulation of cyclin-dependent protein kinase activity	2023-01-12	33/18723	0.0209527	0.0874874	0.0506768	3843	1
BP	GO:2000146	negative regulation of cell motility	2023-02-12	359/18723	0.0213121	0.0874874	0.0506768	56940/5911	2
BP	GO:0031128	developmental induction	2023-01-12	34/18723	0.0215813	0.0874874	0.0506768	2246	1
BP	GO:0032743	positive regulation of interleukin-2 production	2023-01-12	34/18723	0.0215813	0.0874874	0.0506768	3662	1
BP	GO:0035137	hindlimb morphogenesis	2023-01-12	34/18723	0.0215813	0.0874874	0.0506768	6926	1
BP	GO:1904893	negative regulation of receptor signaling pathway via STAT	2023-01-12	34/18723	0.0215813	0.0874874	0.0506768	1600	1
BP	GO:0090181	regulation of cholesterol metabolic process	2023-01-12	35/18723	0.0222096	0.0886742	0.0513643	2246	1
BP	GO:0051271	negative regulation of cellular component movement	2023-02-12	367/18723	0.0222106	0.0886742	0.0513643	56940/5911	2
BP	GO:0003203	endocardial cushion morphogenesis	2023-01-12	36/18723	0.0228374	0.0898158	0.0520255	6926	1
BP	GO:0010092	specification of animal organ identity	2023-01-12	36/18723	0.0228374	0.0898158	0.0520255	2246	1
BP	GO:0003161	cardiac conduction system development	2023-01-12	37/18723	0.0234649	0.0906893	0.0525315	6926	1
BP	GO:0043368	positive T cell selection	2023-01-12	37/18723	0.0234649	0.0906893	0.0525315	3662	1
BP	GO:0030900	forebrain development	2023-02-12	379/18723	0.0235881	0.0906893	0.0525315	1600/6926	2
BP	GO:0000578	embryonic axis specification	2023-01-12	38/18723	0.024092	0.0906893	0.0525315	6926	1
BP	GO:0035136	forelimb morphogenesis	2023-01-12	38/18723	0.024092	0.0906893	0.0525315	6926	1
BP	GO:0072538	T-helper 17 type immune response	2023-01-12	38/18723	0.024092	0.0906893	0.0525315	3662	1
BP	GO:0045860	positive regulation of protein kinase activity	2023-02-12	386/18723	0.0244078	0.0910965	0.0527674	1600/2246	2
BP	GO:0021587	cerebellum morphogenesis	2023-01-12	39/18723	0.0247188	0.0910965	0.0527674	1600	1
BP	GO:0045622	regulation of T-helper cell differentiation	2023-01-12	39/18723	0.0247188	0.0910965	0.0527674	3662	1
BP	GO:0040013	negative regulation of locomotion	2023-02-12	391/18723	0.0250006	0.0914857	0.0529928	56940/5911	2
BP	GO:0034122	negative regulation of toll-like receptor signaling pathway	2023-01-12	40/18723	0.0253452	0.0914857	0.0529928	3662	1
BP	GO:0060412	ventricular septum morphogenesis	2023-01-12	40/18723	0.0253452	0.0914857	0.0529928	6926	1
BP	GO:0001953	negative regulation of cell-matrix adhesion	2023-01-12	41/18723	0.0259712	0.0918578	0.0532084	56940	1
BP	GO:0032733	positive regulation of interleukin-10 production	2023-01-12	41/18723	0.0259712	0.0918578	0.0532084	3662	1
BP	GO:0042307	positive regulation of protein import into nucleus	2023-01-12	41/18723	0.0259712	0.0918578	0.0532084	3843	1
BP	GO:0021575	hindbrain morphogenesis	2023-01-12	42/18723	0.0265968	0.0925552	0.0536123	1600	1
BP	GO:0021795	cerebral cortex cell migration	2023-01-12	42/18723	0.0265968	0.0925552	0.0536123	1600	1
BP	GO:0014014	negative regulation of gliogenesis	2023-01-12	43/18723	0.0272221	0.0925552	0.0536123	1600	1
BP	GO:0031952	regulation of protein autophosphorylation	2023-01-12	43/18723	0.0272221	0.0925552	0.0536123	5911	1
BP	GO:0060443	mammary gland morphogenesis	2023-01-12	43/18723	0.0272221	0.0925552	0.0536123	6926	1
BP	GO:1904591	positive regulation of protein import	2023-01-12	43/18723	0.0272221	0.0925552	0.0536123	3843	1
BP	GO:0021517	ventral spinal cord development	2023-01-12	44/18723	0.027847	0.0934738	0.0541444	1600	1
BP	GO:0048806	genitalia development	2023-01-12	44/18723	0.027847	0.0934738	0.0541444	6926	1
BP	GO:0003197	endocardial cushion development	2023-01-12	45/18723	0.0284716	0.094368	0.0546624	6926	1
BP	GO:0071364	cellular response to epidermal growth factor stimulus	2023-01-12	45/18723	0.0284716	0.094368	0.0546624	56940	1
BP	GO:0097028	dendritic cell differentiation	2023-01-12	47/18723	0.0297195	0.0978888	0.0567018	3662	1
BP	GO:0007389	pattern specification process	2023-02-12	436/18723	0.0306015	0.0983079	0.0569446	2246/6926	2
BP	GO:0048732	gland development	2023-02-12	436/18723	0.0306015	0.0983079	0.0569446	2246/6926	2
BP	GO:0030857	negative regulation of epithelial cell differentiation	2023-01-12	49/18723	0.0309661	0.0983079	0.0569446	6926	1
BP	GO:0060986	endocrine hormone secretion	2023-01-12	49/18723	0.0309661	0.0983079	0.0569446	6926	1
BP	GO:0070849	response to epidermal growth factor	2023-01-12	49/18723	0.0309661	0.0983079	0.0569446	56940	1
BP	GO:0072091	regulation of stem cell proliferation	2023-01-12	49/18723	0.0309661	0.0983079	0.0569446	6926	1
BP	GO:0045058	T cell selection	2023-01-12	50/18723	0.0315888	0.0986933	0.0571678	3662	1
BP	GO:1902930	regulation of alcohol biosynthetic process	2023-01-12	50/18723	0.0315888	0.0986933	0.0571678	2246	1
BP	GO:0010975	regulation of neuron projection development	2023-02-12	445/18723	0.0317776	0.0986933	0.0571678	1600/5911	2
BP	GO:0009948	anterior/posterior axis specification	2023-01-12	51/18723	0.0322111	0.0986933	0.0571678	6926	1
BP	GO:0043370	regulation of CD4-positive, alpha-beta T cell differentiation	2023-01-12	51/18723	0.0322111	0.0986933	0.0571678	3662	1
BP	GO:0045661	regulation of myoblast differentiation	2023-01-12	51/18723	0.0322111	0.0986933	0.0571678	6926	1
BP	GO:0072132	mesenchyme morphogenesis	2023-01-12	52/18723	0.0328331	0.100018	0.0579349	6926	1
BP	GO:0008347	glial cell migration	2023-01-12	53/18723	0.0334547	0.101325	0.0586924	1600	1
BP	GO:0009410	response to xenobiotic stimulus	2023-02-12	462/18723	0.0340486	0.102265	0.0592367	1600/5911	2
BP	GO:0003229	ventricular cardiac muscle tissue development	2023-01-12	55/18723	0.0346968	0.102265	0.0592367	6926	1
BP	GO:0033674	positive regulation of kinase activity	2023-02-12	467/18723	0.0347287	0.102265	0.0592367	1600/2246	2
BP	GO:0001658	branching involved in ureteric bud morphogenesis	2023-01-12	56/18723	0.0353173	0.102265	0.0592367	2246	1
BP	GO:0022029	telencephalon cell migration	2023-01-12	56/18723	0.0353173	0.102265	0.0592367	1600	1
BP	GO:0042733	embryonic digit morphogenesis	2023-01-12	56/18723	0.0353173	0.102265	0.0592367	6926	1
BP	GO:0043388	positive regulation of DNA binding	2023-01-12	56/18723	0.0353173	0.102265	0.0592367	3662	1
BP	GO:0045599	negative regulation of fat cell differentiation	2023-01-12	56/18723	0.0353173	0.102265	0.0592367	28951	1
BP	GO:0006695	cholesterol biosynthetic process	2023-01-12	57/18723	0.0359374	0.10293	0.0596216	2246	1
BP	GO:1902653	secondary alcohol biosynthetic process	2023-01-12	57/18723	0.0359374	0.10293	0.0596216	2246	1
BP	GO:0043410	positive regulation of MAPK cascade	2023-02-12	480/18723	0.0365222	0.103375	0.0598795	56940/2246	2
BP	GO:0021885	forebrain cell migration	2023-01-12	59/18723	0.0371766	0.103375	0.0598795	1600	1
BP	GO:0030042	actin filament depolymerization	2023-01-12	59/18723	0.0371766	0.103375	0.0598795	57553	1
BP	GO:0050732	negative regulation of peptidyl-tyrosine phosphorylation	2023-01-12	59/18723	0.0371766	0.103375	0.0598795	56940	1
BP	GO:0042306	regulation of protein import into nucleus	2023-01-12	60/18723	0.0377957	0.103375	0.0598795	3843	1
BP	GO:1903670	regulation of sprouting angiogenesis	2023-01-12	60/18723	0.0377957	0.103375	0.0598795	2246	1
BP	GO:0043966	histone H3 acetylation	2023-01-12	61/18723	0.0384144	0.103375	0.0598795	3662	1
BP	GO:0032623	interleukin-2 production	2023-01-12	62/18723	0.0390327	0.103375	0.0598795	3662	1
BP	GO:0032663	regulation of interleukin-2 production	2023-01-12	62/18723	0.0390327	0.103375	0.0598795	3662	1
BP	GO:0046824	positive regulation of nucleocytoplasmic transport	2023-01-12	62/18723	0.0390327	0.103375	0.0598795	3843	1
BP	GO:0060675	ureteric bud morphogenesis	2023-01-12	62/18723	0.0390327	0.103375	0.0598795	2246	1
BP	GO:0001947	heart looping	2023-01-12	63/18723	0.0396506	0.103375	0.0598795	6926	1
BP	GO:0072171	mesonephric tubule morphogenesis	2023-01-12	63/18723	0.0396506	0.103375	0.0598795	2246	1
BP	GO:1904589	regulation of protein import	2023-01-12	63/18723	0.0396506	0.103375	0.0598795	3843	1
BP	GO:0016126	sterol biosynthetic process	2023-01-12	64/18723	0.0402682	0.103375	0.0598795	2246	1
BP	GO:0050771	negative regulation of axonogenesis	2023-01-12	64/18723	0.0402682	0.103375	0.0598795	1600	1
BP	GO:0048645	animal organ formation	2023-01-12	65/18723	0.0408854	0.103375	0.0598795	2246	1
BP	GO:1905330	regulation of morphogenesis of an epithelium	2023-01-12	65/18723	0.0408854	0.103375	0.0598795	2246	1
BP	GO:0042093	T-helper cell differentiation	2023-01-12	66/18723	0.0415023	0.103375	0.0598795	3662	1
BP	GO:0051893	regulation of focal adhesion assembly	2023-01-12	66/18723	0.0415023	0.103375	0.0598795	56940	1
BP	GO:0090109	regulation of cell-substrate junction assembly	2023-01-12	66/18723	0.0415023	0.103375	0.0598795	56940	1
BP	GO:2000272	negative regulation of signaling receptor activity	2023-01-12	66/18723	0.0415023	0.103375	0.0598795	100463486	1
BP	GO:0009880	embryonic pattern specification	2023-01-12	67/18723	0.0421188	0.103375	0.0598795	6926	1
BP	GO:0043967	histone H4 acetylation	2023-01-12	67/18723	0.0421188	0.103375	0.0598795	3662	1
BP	GO:0048814	regulation of dendrite morphogenesis	2023-01-12	67/18723	0.0421188	0.103375	0.0598795	5911	1
BP	GO:0061180	mammary gland epithelium development	2023-01-12	67/18723	0.0421188	0.103375	0.0598795	6926	1
BP	GO:0061371	determination of heart left/right asymmetry	2023-01-12	67/18723	0.0421188	0.103375	0.0598795	6926	1
BP	GO:2000514	regulation of CD4-positive, alpha-beta T cell activation	2023-01-12	67/18723	0.0421188	0.103375	0.0598795	3662	1
BP	GO:0002294	CD4-positive, alpha-beta T cell differentiation involved in immune response	2023-01-12	68/18723	0.0427349	0.103375	0.0598795	3662	1
BP	GO:0010812	negative regulation of cell-substrate adhesion	2023-01-12	68/18723	0.0427349	0.103375	0.0598795	56940	1
BP	GO:0046637	regulation of alpha-beta T cell differentiation	2023-01-12	68/18723	0.0427349	0.103375	0.0598795	3662	1
BP	GO:0060411	cardiac septum morphogenesis	2023-01-12	68/18723	0.0427349	0.103375	0.0598795	6926	1
BP	GO:0002287	alpha-beta T cell activation involved in immune response	2023-01-12	69/18723	0.0433507	0.103375	0.0598795	3662	1
BP	GO:0002293	alpha-beta T cell differentiation involved in immune response	2023-01-12	69/18723	0.0433507	0.103375	0.0598795	3662	1
BP	GO:0003143	embryonic heart tube morphogenesis	2023-01-12	69/18723	0.0433507	0.103375	0.0598795	6926	1
BP	GO:0034605	cellular response to heat	2023-01-12	69/18723	0.0433507	0.103375	0.0598795	2246	1
BP	GO:0050810	regulation of steroid biosynthetic process	2023-01-12	69/18723	0.0433507	0.103375	0.0598795	2246	1
BP	GO:0003281	ventricular septum development	2023-01-12	71/18723	0.0445812	0.103957	0.0602167	6926	1
BP	GO:0008344	adult locomotory behavior	2023-01-12	71/18723	0.0445812	0.103957	0.0602167	1600	1
BP	GO:0071230	cellular response to amino acid stimulus	2023-01-12	71/18723	0.0445812	0.103957	0.0602167	3843	1
BP	GO:0072078	nephron tubule morphogenesis	2023-01-12	71/18723	0.0445812	0.103957	0.0602167	2246	1
BP	GO:0150116	regulation of cell-substrate junction organization	2023-01-12	71/18723	0.0445812	0.103957	0.0602167	56940	1
BP	GO:0051145	smooth muscle cell differentiation	2023-01-12	73/18723	0.0458102	0.105423	0.0610662	6926	1
BP	GO:0072088	nephron epithelium morphogenesis	2023-01-12	73/18723	0.0458102	0.105423	0.0610662	2246	1
BP	GO:0072089	stem cell proliferation	2023-01-12	73/18723	0.0458102	0.105423	0.0610662	6926	1
BP	GO:0003151	outflow tract morphogenesis	2023-01-12	74/18723	0.0464241	0.105911	0.0613488	6926	1
BP	GO:0048332	mesoderm morphogenesis	2023-01-12	74/18723	0.0464241	0.105911	0.0613488	6926	1
BP	GO:0002292	T cell differentiation involved in immune response	2023-01-12	75/18723	0.0470377	0.105935	0.0613627	3662	1
BP	GO:0034121	regulation of toll-like receptor signaling pathway	2023-01-12	75/18723	0.0470377	0.105935	0.0613627	3662	1
BP	GO:0061333	renal tubule morphogenesis	2023-01-12	75/18723	0.0470377	0.105935	0.0613627	2246	1
BP	GO:0045685	regulation of glial cell differentiation	2023-01-12	76/18723	0.0476509	0.106407	0.0616359	1600	1
BP	GO:0072028	nephron morphogenesis	2023-01-12	76/18723	0.0476509	0.106407	0.0616359	2246	1
BP	GO:0035050	embryonic heart tube development	2023-01-12	78/18723	0.0488763	0.108683	0.0629542	6926	1
BP	GO:0021766	hippocampus development	2023-01-12	80/18723	0.0501002	0.110472	0.0639906	1600	1
BP	GO:0071229	cellular response to acid chemical	2023-01-12	80/18723	0.0501002	0.110472	0.0639906	3843	1
BP	GO:0048708	astrocyte differentiation	2023-01-12	81/18723	0.0507117	0.111354	0.0645017	1600	1
BP	GO:0008543	fibroblast growth factor receptor signaling pathway	2023-01-12	82/18723	0.0513227	0.111765	0.0647394	2246	1
BP	GO:0046889	positive regulation of lipid biosynthetic process	2023-01-12	82/18723	0.0513227	0.111765	0.0647394	2246	1
BP	GO:0043367	CD4-positive, alpha-beta T cell differentiation	2023-01-12	83/18723	0.0519334	0.112168	0.0649728	3662	1
BP	GO:0050886	endocrine process	2023-01-12	83/18723	0.0519334	0.112168	0.0649728	6926	1
BP	GO:0045445	myoblast differentiation	2023-01-12	84/18723	0.0525438	0.112952	0.065427	6926	1
BP	GO:0055013	cardiac muscle cell development	2023-01-12	85/18723	0.0531538	0.112952	0.065427	6926	1
BP	GO:0060021	roof of mouth development	2023-01-12	85/18723	0.0531538	0.112952	0.065427	6926	1
BP	GO:0097194	execution phase of apoptosis	2023-01-12	85/18723	0.0531538	0.112952	0.065427	100463486	1
BP	GO:0009798	axis specification	2023-01-12	86/18723	0.0537634	0.113788	0.0659116	6926	1
BP	GO:0048041	focal adhesion assembly	2023-01-12	87/18723	0.0543727	0.114161	0.0661274	56940	1
BP	GO:1900182	positive regulation of protein localization to nucleus	2023-01-12	87/18723	0.0543727	0.114161	0.0661274	3843	1
BP	GO:0046330	positive regulation of JNK cascade	2023-01-12	89/18723	0.0555901	0.115794	0.0670736	56940	1
BP	GO:0051781	positive regulation of cell division	2023-01-12	89/18723	0.0555901	0.115794	0.0670736	2246	1
BP	GO:0032436	positive regulation of proteasomal ubiquitin-dependent protein catabolic process	2023-01-12	90/18723	0.0561983	0.115927	0.0671504	28951	1
BP	GO:0061097	regulation of protein tyrosine kinase activity	2023-01-12	90/18723	0.0561983	0.115927	0.0671504	56940	1
BP	GO:0001657	ureteric bud development	2023-01-12	91/18723	0.0568061	0.115927	0.0671504	2246	1
BP	GO:0055006	cardiac cell development	2023-01-12	91/18723	0.0568061	0.115927	0.0671504	6926	1
BP	GO:0072080	nephron tubule development	2023-01-12	91/18723	0.0568061	0.115927	0.0671504	2246	1
BP	GO:0001708	cell fate specification	2023-01-12	92/18723	0.0574136	0.115927	0.0671504	6926	1
BP	GO:0072163	mesonephric epithelium development	2023-01-12	92/18723	0.0574136	0.115927	0.0671504	2246	1
BP	GO:0072164	mesonephric tubule development	2023-01-12	92/18723	0.0574136	0.115927	0.0671504	2246	1
BP	GO:0060993	kidney morphogenesis	2023-01-12	93/18723	0.0580207	0.116262	0.0673444	2246	1
BP	GO:0090398	cellular senescence	2023-01-12	93/18723	0.0580207	0.116262	0.0673444	6926	1
BP	GO:0000079	regulation of cyclin-dependent protein serine/threonine kinase activity	2023-01-12	94/18723	0.0586274	0.116591	0.0675351	3843	1
BP	GO:0061326	renal tubule development	2023-01-12	94/18723	0.0586274	0.116591	0.0675351	2246	1
BP	GO:0007044	cell-substrate junction assembly	2023-01-12	95/18723	0.0592338	0.116915	0.0677225	56940	1
BP	GO:0045666	positive regulation of neuron differentiation	2023-01-12	95/18723	0.0592338	0.116915	0.0677225	1600	1
BP	GO:0001823	mesonephros development	2023-01-12	96/18723	0.0598399	0.117233	0.0679067	2246	1
BP	GO:0035282	segmentation	2023-01-12	96/18723	0.0598399	0.117233	0.0679067	6926	1
BP	GO:0035335	peptidyl-tyrosine dephosphorylation	2023-01-12	97/18723	0.0604455	0.117545	0.0680878	56940	1
BP	GO:0120162	positive regulation of cold-induced thermogenesis	2023-01-12	97/18723	0.0604455	0.117545	0.0680878	3662	1
BP	GO:1904029	regulation of cyclin-dependent protein kinase activity	2023-01-12	98/18723	0.0610509	0.118286	0.0685168	3843	1
BP	GO:0021510	spinal cord development	2023-01-12	99/18723	0.0616558	0.118586	0.0686907	1600	1
BP	GO:0021549	cerebellum development	2023-01-12	99/18723	0.0616558	0.118586	0.0686907	1600	1
BP	GO:0019218	regulation of steroid metabolic process	2023-01-12	100/18723	0.0622604	0.119314	0.069112	2246	1
BP	GO:0150115	cell-substrate junction organization	2023-01-12	101/18723	0.0628647	0.120035	0.0695299	56940	1
BP	GO:0035710	CD4-positive, alpha-beta T cell activation	2023-01-12	102/18723	0.0634686	0.120164	0.0696044	3662	1
BP	GO:0003279	cardiac septum development	2023-01-12	103/18723	0.0640721	0.120164	0.0696044	6926	1
BP	GO:0014013	regulation of gliogenesis	2023-01-12	103/18723	0.0640721	0.120164	0.0696044	1600	1
BP	GO:0046425	regulation of receptor signaling pathway via JAK-STAT	2023-01-12	103/18723	0.0640721	0.120164	0.0696044	1600	1
BP	GO:0050773	regulation of dendrite development	2023-01-12	103/18723	0.0640721	0.120164	0.0696044	5911	1
BP	GO:0046634	regulation of alpha-beta T cell activation	2023-01-12	104/18723	0.0646753	0.120865	0.0700105	3662	1
BP	GO:0062207	regulation of pattern recognition receptor signaling pathway	2023-01-12	105/18723	0.0652781	0.12156	0.0704134	3662	1
BP	GO:0046822	regulation of nucleocytoplasmic transport	2023-01-12	106/18723	0.0658805	0.12225	0.070813	3843	1
BP	GO:0031532	actin cytoskeleton reorganization	2023-01-12	107/18723	0.0664827	0.122505	0.0709605	5911	1
BP	GO:2000060	positive regulation of ubiquitin-dependent protein catabolic process	2023-01-12	107/18723	0.0664827	0.122505	0.0709605	28951	1
BP	GO:0022037	metencephalon development	2023-01-12	108/18723	0.0670844	0.123183	0.0713533	1600	1
BP	GO:0072009	nephron epithelium development	2023-01-12	109/18723	0.0676858	0.123856	0.071743	2246	1
BP	GO:0006939	smooth muscle contraction	2023-01-12	110/18723	0.0682868	0.124094	0.0718809	6926	1
BP	GO:0009408	response to heat	2023-01-12	110/18723	0.0682868	0.124094	0.0718809	2246	1
BP	GO:0043406	positive regulation of MAP kinase activity	2023-01-12	112/18723	0.0694879	0.12459	0.0721681	2246	1
BP	GO:0046632	alpha-beta T cell differentiation	2023-01-12	112/18723	0.0694879	0.12459	0.0721681	3662	1
BP	GO:0044344	cellular response to fibroblast growth factor stimulus	2023-01-12	113/18723	0.0700878	0.12459	0.0721681	2246	1
BP	GO:0002286	T cell activation involved in immune response	2023-01-12	114/18723	0.0706875	0.12459	0.0721681	3662	1
BP	GO:0021987	cerebral cortex development	2023-01-12	114/18723	0.0706875	0.12459	0.0721681	1600	1
BP	GO:0046660	female sex differentiation	2023-01-12	114/18723	0.0706875	0.12459	0.0721681	6926	1
BP	GO:0051261	protein depolymerization	2023-01-12	114/18723	0.0706875	0.12459	0.0721681	57553	1
BP	GO:1901800	positive regulation of proteasomal protein catabolic process	2023-01-12	114/18723	0.0706875	0.12459	0.0721681	28951	1
BP	GO:1904892	regulation of receptor signaling pathway via STAT	2023-01-12	114/18723	0.0706875	0.12459	0.0721681	1600	1
BP	GO:0030326	embryonic limb morphogenesis	2023-01-12	116/18723	0.0718856	0.125443	0.0726624	6926	1
BP	GO:0035113	embryonic appendage morphogenesis	2023-01-12	116/18723	0.0718856	0.125443	0.0726624	6926	1
BP	GO:0043200	response to amino acid	2023-01-12	116/18723	0.0718856	0.125443	0.0726624	3843	1
BP	GO:0051101	regulation of DNA binding	2023-01-12	118/18723	0.0730824	0.12711	0.0736283	3662	1
BP	GO:0071774	response to fibroblast growth factor	2023-01-12	120/18723	0.0742777	0.128342	0.0743418	2246	1
BP	GO:0071901	negative regulation of protein serine/threonine kinase activity	2023-01-12	120/18723	0.0742777	0.128342	0.0743418	3843	1
BP	GO:0002224	toll-like receptor signaling pathway	2023-01-12	121/18723	0.0748749	0.128531	0.0744513	3662	1
BP	GO:0003206	cardiac chamber morphogenesis	2023-01-12	121/18723	0.0748749	0.128531	0.0744513	6926	1
BP	GO:0003231	cardiac ventricle development	2023-01-12	123/18723	0.0760681	0.130156	0.0753922	6926	1
BP	GO:0007368	determination of left/right symmetry	2023-01-12	124/18723	0.0766642	0.130751	0.0757371	6926	1
BP	GO:0055007	cardiac muscle cell differentiation	2023-01-12	125/18723	0.0772599	0.13092	0.0758348	6926	1
BP	GO:2000027	regulation of animal organ morphogenesis	2023-01-12	125/18723	0.0772599	0.13092	0.0758348	2246	1
BP	GO:0032874	positive regulation of stress-activated MAPK cascade	2023-01-12	126/18723	0.0778553	0.131506	0.0761742	56940	1
BP	GO:0048565	digestive tract development	2023-01-12	127/18723	0.0784503	0.132087	0.0765112	1600	1
BP	GO:0001952	regulation of cell-matrix adhesion	2023-01-12	128/18723	0.079045	0.132244	0.0766017	56940	1
BP	GO:0070304	positive regulation of stress-activated protein kinase signaling cascade	2023-01-12	128/18723	0.079045	0.132244	0.0766017	56940	1
BP	GO:0007498	mesoderm development	2023-01-12	129/18723	0.0796393	0.132743	0.076891	6926	1
BP	GO:0030534	adult behavior	2023-01-12	130/18723	0.0802333	0.132743	0.076891	1600	1
BP	GO:0019827	stem cell population maintenance	2023-01-12	131/18723	0.0808269	0.132743	0.076891	6926	1
BP	GO:0007569	cell aging	2023-01-12	132/18723	0.0814202	0.132743	0.076891	6926	1
BP	GO:0009855	determination of bilateral symmetry	2023-01-12	133/18723	0.0820131	0.132743	0.076891	6926	1
BP	GO:0010595	positive regulation of endothelial cell migration	2023-01-12	133/18723	0.0820131	0.132743	0.076891	2246	1
BP	GO:1903052	positive regulation of proteolysis involved in cellular protein catabolic process	2023-01-12	133/18723	0.0820131	0.132743	0.076891	28951	1
BP	GO:0009799	specification of symmetry	2023-01-12	134/18723	0.0826057	0.132743	0.076891	6926	1
BP	GO:0032147	activation of protein kinase activity	2023-01-12	134/18723	0.0826057	0.132743	0.076891	2246	1
BP	GO:0032434	regulation of proteasomal ubiquitin-dependent protein catabolic process	2023-01-12	134/18723	0.0826057	0.132743	0.076891	28951	1
BP	GO:0098727	maintenance of cell number	2023-01-12	134/18723	0.0826057	0.132743	0.076891	6926	1
BP	GO:0001101	response to acid chemical	2023-01-12	135/18723	0.0831979	0.132743	0.076891	3843	1
BP	GO:0003158	endothelium development	2023-01-12	136/18723	0.0837898	0.132743	0.076891	2246	1
BP	GO:0043624	cellular protein complex disassembly	2023-01-12	136/18723	0.0837898	0.132743	0.076891	57553	1
BP	GO:0072073	kidney epithelium development	2023-01-12	136/18723	0.0837898	0.132743	0.076891	2246	1
BP	GO:1900180	regulation of protein localization to nucleus	2023-01-12	136/18723	0.0837898	0.132743	0.076891	3843	1
BP	GO:0008203	cholesterol metabolic process	2023-01-12	137/18723	0.0843813	0.132743	0.076891	2246	1
BP	GO:0010977	negative regulation of neuron projection development	2023-01-12	137/18723	0.0843813	0.132743	0.076891	1600	1
BP	GO:0030879	mammary gland development	2023-01-12	137/18723	0.0843813	0.132743	0.076891	6926	1
BP	GO:0055123	digestive system development	2023-01-12	137/18723	0.0843813	0.132743	0.076891	1600	1
BP	GO:0035107	appendage morphogenesis	2023-01-12	138/18723	0.0849725	0.13288	0.0769702	6926	1
BP	GO:0035108	limb morphogenesis	2023-01-12	138/18723	0.0849725	0.13288	0.0769702	6926	1
BP	GO:0045598	regulation of fat cell differentiation	2023-01-12	139/18723	0.0855633	0.133408	0.0772761	28951	1
BP	GO:0046165	alcohol biosynthetic process	2023-01-12	140/18723	0.0861537	0.133538	0.0773517	2246	1
BP	GO:0050768	negative regulation of neurogenesis	2023-01-12	140/18723	0.0861537	0.133538	0.0773517	1600	1
BP	GO:0072006	nephron development	2023-01-12	142/18723	0.0873336	0.13497	0.0781811	2246	1
BP	GO:0062013	positive regulation of small molecule metabolic process	2023-01-12	143/18723	0.087923	0.135484	0.0784786	2246	1
BP	GO:0106106	cold-induced thermogenesis	2023-01-12	144/18723	0.0885121	0.135599	0.078545	3662	1
BP	GO:0120161	regulation of cold-induced thermogenesis	2023-01-12	144/18723	0.0885121	0.135599	0.078545	3662	1
BP	GO:0051961	negative regulation of nervous system development	2023-01-12	145/18723	0.0891008	0.136105	0.0788383	1600	1
BP	GO:0045580	regulation of T cell differentiation	2023-01-12	146/18723	0.0896892	0.136214	0.0789015	3662	1
BP	GO:0048813	dendrite morphogenesis	2023-01-12	146/18723	0.0896892	0.136214	0.0789015	5911	1
BP	GO:0001889	liver development	2023-01-12	147/18723	0.0902772	0.136321	0.0789637	2246	1
BP	GO:1902652	secondary alcohol metabolic process	2023-01-12	147/18723	0.0902772	0.136321	0.0789637	2246	1
BP	GO:0045834	positive regulation of lipid metabolic process	2023-01-12	149/18723	0.0914522	0.137701	0.0797629	2246	1
BP	GO:0061008	hepaticobiliary system development	2023-01-12	150/18723	0.0920392	0.13819	0.0800461	2246	1
BP	GO:0030902	hindbrain development	2023-01-12	151/18723	0.0926259	0.138676	0.0803274	1600	1
BP	GO:0016125	sterol metabolic process	2023-01-12	152/18723	0.0932121	0.138765	0.0803792	2246	1
BP	GO:0016573	histone acetylation	2023-01-12	152/18723	0.0932121	0.138765	0.0803792	3662	1
BP	GO:0030856	regulation of epithelial cell differentiation	2023-01-12	154/18723	0.0943837	0.139493	0.0808007	6926	1
BP	GO:0050770	regulation of axonogenesis	2023-01-12	154/18723	0.0943837	0.139493	0.0808007	1600	1
BP	GO:0006606	protein import into nucleus	2023-01-12	155/18723	0.0949689	0.139493	0.0808007	3843	1
BP	GO:1903364	positive regulation of cellular protein catabolic process	2023-01-12	155/18723	0.0949689	0.139493	0.0808007	28951	1
BP	GO:0001764	neuron migration	2023-01-12	156/18723	0.0955538	0.139493	0.0808007	1600	1
BP	GO:0035051	cardiocyte differentiation	2023-01-12	156/18723	0.0955538	0.139493	0.0808007	6926	1
BP	GO:0046631	alpha-beta T cell activation	2023-01-12	156/18723	0.0955538	0.139493	0.0808007	3662	1
BP	GO:0001837	epithelial to mesenchymal transition	2023-01-12	157/18723	0.0961384	0.139573	0.0808471	6926	1
BP	GO:1990845	adaptive thermogenesis	2023-01-12	157/18723	0.0961384	0.139573	0.0808471	3662	1
BP	GO:0018393	internal peptidyl-lysine acetylation	2023-01-12	158/18723	0.0967226	0.140035	0.0811149	3662	1
BP	GO:0051170	import into nucleus	2023-01-12	159/18723	0.0973064	0.140494	0.081381	3843	1
BP	GO:0006475	internal protein amino acid acetylation	2023-01-12	160/18723	0.0978899	0.140567	0.0814229	3662	1
BP	GO:0090316	positive regulation of intracellular protein transport	2023-01-12	160/18723	0.0978899	0.140567	0.0814229	3843	1
BP	GO:0003205	cardiac chamber development	2023-01-12	161/18723	0.0984731	0.14102	0.0816854	6926	1
BP	GO:2000058	regulation of ubiquitin-dependent protein catabolic process	2023-01-12	164/18723	0.100221	0.143133	0.0829096	28951	1
BP	GO:0046661	male sex differentiation	2023-01-12	165/18723	0.100802	0.143575	0.0831655	6926	1
BP	GO:0018394	peptidyl-lysine acetylation	2023-01-12	169/18723	0.103126	0.146095	0.0846252	3662	1
BP	GO:0021543	pallium development	2023-01-12	169/18723	0.103126	0.146095	0.0846252	1600	1
BP	GO:0007259	receptor signaling pathway via JAK-STAT	2023-01-12	170/18723	0.103706	0.146234	0.0847059	1600	1
BP	GO:0046890	regulation of lipid biosynthetic process	2023-01-12	171/18723	0.104286	0.146234	0.0847059	2246	1
BP	GO:0002221	pattern recognition receptor signaling pathway	2023-01-12	172/18723	0.104865	0.146234	0.0847059	3662	1
BP	GO:0048736	appendage development	2023-01-12	172/18723	0.104865	0.146234	0.0847059	6926	1
BP	GO:0060173	limb development	2023-01-12	172/18723	0.104865	0.146234	0.0847059	6926	1
BP	GO:0006694	steroid biosynthetic process	2023-01-12	173/18723	0.105444	0.146234	0.0847059	2246	1
BP	GO:0010469	regulation of signaling receptor activity	2023-01-12	173/18723	0.105444	0.146234	0.0847059	100463486	1
BP	GO:0051099	positive regulation of binding	2023-01-12	173/18723	0.105444	0.146234	0.0847059	3662	1
BP	GO:0001659	temperature homeostasis	2023-01-12	174/18723	0.106023	0.146267	0.0847248	3662	1
BP	GO:0045619	regulation of lymphocyte differentiation	2023-01-12	174/18723	0.106023	0.146267	0.0847248	3662	1
BP	GO:0010634	positive regulation of epithelial cell migration	2023-01-12	176/18723	0.107179	0.147119	0.0852182	2246	1
BP	GO:0030324	lung development	2023-01-12	177/18723	0.107757	0.147119	0.0852182	2246	1
BP	GO:0051302	regulation of cell division	2023-01-12	177/18723	0.107757	0.147119	0.0852182	2246	1
BP	GO:0071466	cellular response to xenobiotic stimulus	2023-01-12	177/18723	0.107757	0.147119	0.0852182	5911	1
BP	GO:0009266	response to temperature stimulus	2023-01-12	178/18723	0.108334	0.147525	0.0854533	2246	1
BP	GO:0007626	locomotory behavior	2023-01-12	179/18723	0.108911	0.147592	0.0854924	1600	1
BP	GO:0010721	negative regulation of cell development	2023-01-12	180/18723	0.109488	0.147592	0.0854924	1600	1
BP	GO:0030323	respiratory tube development	2023-01-12	181/18723	0.110064	0.147592	0.0854924	2246	1
BP	GO:0045766	positive regulation of angiogenesis	2023-01-12	181/18723	0.110064	0.147592	0.0854924	2246	1
BP	GO:0097696	receptor signaling pathway via STAT	2023-01-12	181/18723	0.110064	0.147592	0.0854924	1600	1
BP	GO:1904018	positive regulation of vasculature development	2023-01-12	181/18723	0.110064	0.147592	0.0854924	2246	1
BP	GO:0055001	muscle cell development	2023-01-12	184/18723	0.111791	0.149527	0.0866133	6926	1
BP	GO:0002040	sprouting angiogenesis	2023-01-12	185/18723	0.112366	0.149916	0.0868384	2246	1
BP	GO:0031345	negative regulation of cell projection organization	2023-01-12	186/18723	0.11294	0.150302	0.087062	1600	1
BP	GO:0061136	regulation of proteasomal protein catabolic process	2023-01-12	187/18723	0.113515	0.150686	0.0872843	28951	1
BP	GO:0002285	lymphocyte activation involved in immune response	2023-01-12	194/18723	0.117525	0.155617	0.0901407	3662	1
BP	GO:0045664	regulation of neuron differentiation	2023-01-12	196/18723	0.118668	0.156736	0.090789	1600	1
BP	GO:0007179	transforming growth factor beta receptor signaling pathway	2023-01-12	198/18723	0.119809	0.157848	0.0914331	56940	1
BP	GO:0071902	positive regulation of protein serine/threonine kinase activity	2023-01-12	200/18723	0.120949	0.158909	0.0920473	2246	1
BP	GO:0006473	protein acetylation	2023-01-12	201/18723	0.121518	0.158909	0.0920473	3662	1
BP	GO:0009952	anterior/posterior pattern specification	2023-01-12	201/18723	0.121518	0.158909	0.0920473	6926	1
BP	GO:0032388	positive regulation of intracellular transport	2023-01-12	202/18723	0.122088	0.159258	0.0922495	3843	1
BP	GO:0060541	respiratory system development	2023-01-12	203/18723	0.122656	0.159605	0.0924505	2246	1
BP	GO:1901888	regulation of cell junction assembly	2023-01-12	204/18723	0.123225	0.159949	0.0926502	56940	1
BP	GO:0017038	protein import	2023-01-12	206/18723	0.124361	0.161027	0.0932746	3843	1
BP	GO:0050679	positive regulation of epithelial cell proliferation	2023-01-12	207/18723	0.124928	0.161366	0.0934705	2246	1
BP	GO:0002573	myeloid leukocyte differentiation	2023-01-12	208/18723	0.125495	0.161702	0.0936653	3662	1
BP	GO:0070374	positive regulation of ERK1 and ERK2 cascade	2023-01-12	217/18723	0.130584	0.167849	0.0972258	2246	1
BP	GO:0008154	actin polymerization or depolymerization	2023-01-12	218/18723	0.131148	0.168163	0.0974079	57553	1
BP	GO:0010810	regulation of cell-substrate adhesion	2023-01-12	221/18723	0.132837	0.169504	0.0981848	56940	1
BP	GO:1903050	regulation of proteolysis involved in cellular protein catabolic process	2023-01-12	221/18723	0.132837	0.169504	0.0981848	28951	1
BP	GO:0002274	myeloid leukocyte activation	2023-01-12	223/18723	0.133962	0.170115	0.0985388	3662	1
BP	GO:0050920	regulation of chemotaxis	2023-01-12	223/18723	0.133962	0.170115	0.0985388	2246	1
BP	GO:0032984	protein-containing complex disassembly	2023-01-12	224/18723	0.134524	0.170418	0.0987142	57553	1
BP	GO:0010001	glial cell differentiation	2023-01-12	225/18723	0.135085	0.170719	0.0988884	1600	1
BP	GO:0046777	protein autophosphorylation	2023-01-12	227/18723	0.136207	0.171725	0.0994711	5911	1
BP	GO:0033157	regulation of intracellular protein transport	2023-01-12	229/18723	0.137327	0.172313	0.0998119	3843	1
BP	GO:0045444	fat cell differentiation	2023-01-12	229/18723	0.137327	0.172313	0.0998119	28951	1
BP	GO:0045732	positive regulation of protein catabolic process	2023-01-12	231/18723	0.138447	0.173305	0.100386	28951	1
BP	GO:0010594	regulation of endothelial cell migration	2023-01-12	232/18723	0.139006	0.173592	0.100553	2246	1
BP	GO:0007160	cell-matrix adhesion	2023-01-12	233/18723	0.139564	0.173878	0.100718	56940	1
BP	GO:0060560	developmental growth involved in morphogenesis	2023-01-12	234/18723	0.140123	0.174162	0.100883	2246	1
BP	GO:0048738	cardiac muscle tissue development	2023-01-12	236/18723	0.141239	0.174725	0.101209	6926	1
BP	GO:0048762	mesenchymal cell differentiation	2023-01-12	236/18723	0.141239	0.174725	0.101209	6926	1
BP	GO:1901617	organic hydroxy compound biosynthetic process	2023-01-12	237/18723	0.141796	0.175004	0.10137	2246	1
BP	GO:0043543	protein acylation	2023-01-12	243/18723	0.145134	0.178704	0.103514	3662	1
BP	GO:0003007	heart morphogenesis	2023-01-12	246/18723	0.146798	0.180332	0.104457	6926	1
BP	GO:0021537	telencephalon development	2023-01-12	248/18723	0.147906	0.181271	0.105001	1600	1
BP	GO:0071560	cellular response to transforming growth factor beta stimulus	2023-01-12	250/18723	0.149012	0.182203	0.105541	56940	1
BP	GO:1903362	regulation of cellular protein catabolic process	2023-01-12	255/18723	0.151773	0.185149	0.107247	28951	1
BP	GO:0071559	response to transforming growth factor beta	2023-01-12	256/18723	0.152324	0.185392	0.107388	56940	1
BP	GO:0030217	T cell differentiation	2023-01-12	257/18723	0.152875	0.185634	0.107528	3662	1
BP	GO:0050730	regulation of peptidyl-tyrosine phosphorylation	2023-01-12	264/18723	0.156722	0.189868	0.10998	56940	1
BP	GO:0098742	cell-cell adhesion via plasma-membrane adhesion molecules	2023-01-12	273/18723	0.161644	0.195381	0.113174	1600	1
BP	GO:0002366	leukocyte activation involved in immune response	2023-01-12	275/18723	0.162734	0.196009	0.113538	3662	1
BP	GO:0007548	sex differentiation	2023-01-12	276/18723	0.163279	0.196009	0.113538	6926	1
BP	GO:1903829	positive regulation of cellular protein localization	2023-01-12	276/18723	0.163279	0.196009	0.113538	3843	1
BP	GO:0002263	cell activation involved in immune response	2023-01-12	279/18723	0.164911	0.196624	0.113894	3662	1
BP	GO:0043542	endothelial cell migration	2023-01-12	279/18723	0.164911	0.196624	0.113894	2246	1
BP	GO:1902105	regulation of leukocyte differentiation	2023-01-12	279/18723	0.164911	0.196624	0.113894	3662	1
BP	GO:0006470	protein dephosphorylation	2023-01-12	281/18723	0.165997	0.197473	0.114385	56940	1
BP	GO:0051146	striated muscle cell differentiation	2023-01-12	283/18723	0.167082	0.198316	0.114874	6926	1
BP	GO:0072659	protein localization to plasma membrane	2023-01-12	284/18723	0.167624	0.198512	0.114988	5911	1
BP	GO:0048562	embryonic organ morphogenesis	2023-01-12	285/18723	0.168166	0.198707	0.1151	6926	1
BP	GO:0034504	protein localization to nucleus	2023-01-12	290/18723	0.170869	0.20145	0.116689	3843	1
BP	GO:0060485	mesenchyme development	2023-01-12	291/18723	0.171409	0.201635	0.116797	6926	1
BP	GO:0010632	regulation of epithelial cell migration	2023-01-12	292/18723	0.171949	0.201819	0.116903	2246	1
BP	GO:0001822	kidney development	2023-01-12	293/18723	0.172488	0.202002	0.117009	2246	1
BP	GO:0046879	hormone secretion	2023-01-12	295/18723	0.173565	0.202813	0.117479	6926	1
BP	GO:0006913	nucleocytoplasmic transport	2023-01-12	301/18723	0.176789	0.205216	0.118871	3843	1
BP	GO:0042063	gliogenesis	2023-01-12	301/18723	0.176789	0.205216	0.118871	1600	1
BP	GO:0051169	nuclear transport	2023-01-12	301/18723	0.176789	0.205216	0.118871	3843	1
BP	GO:0072001	renal system development	2023-01-12	302/18723	0.177325	0.205386	0.118969	2246	1
BP	GO:0051222	positive regulation of protein transport	2023-01-12	303/18723	0.177861	0.205555	0.119067	3843	1
BP	GO:0090287	regulation of cellular response to growth factor stimulus	2023-01-12	304/18723	0.178397	0.205723	0.119164	2246	1
BP	GO:0009914	hormone transport	2023-01-12	306/18723	0.179467	0.206505	0.119617	6926	1
BP	GO:0070372	regulation of ERK1 and ERK2 cascade	2023-01-12	309/18723	0.18107	0.207895	0.120423	2246	1
BP	GO:0060326	cell chemotaxis	2023-01-12	310/18723	0.181604	0.208055	0.120515	2246	1
BP	GO:0045787	positive regulation of cell cycle	2023-01-12	313/18723	0.183203	0.209432	0.121313	6926	1
BP	GO:0008202	steroid metabolic process	2023-01-12	319/18723	0.186393	0.212157	0.122892	2246	1
BP	GO:1904951	positive regulation of establishment of protein localization	2023-01-12	319/18723	0.186393	0.212157	0.122892	3843	1
BP	GO:0050863	regulation of T cell activation	2023-01-12	329/18723	0.191683	0.217709	0.126107	3662	1
BP	GO:0070371	ERK1 and ERK2 cascade	2023-01-12	330/18723	0.192211	0.217839	0.126182	2246	1
BP	GO:0019216	regulation of lipid metabolic process	2023-01-12	331/18723	0.192738	0.217967	0.126257	2246	1
BP	GO:1990778	protein localization to cell periphery	2023-01-12	333/18723	0.193791	0.218689	0.126675	5911	1
BP	GO:0062012	regulation of small molecule metabolic process	2023-01-12	334/18723	0.194317	0.218814	0.126747	2246	1
BP	GO:0007265	Ras protein signal transduction	2023-01-12	337/18723	0.195893	0.219426	0.127102	5911	1
BP	GO:0032386	regulation of intracellular transport	2023-01-12	337/18723	0.195893	0.219426	0.127102	3843	1
BP	GO:0001655	urogenital system development	2023-01-12	338/18723	0.196418	0.219426	0.127102	2246	1
BP	GO:0002697	regulation of immune effector process	2023-01-12	339/18723	0.196942	0.219426	0.127102	3662	1
BP	GO:0007568	aging	2023-01-12	339/18723	0.196942	0.219426	0.127102	6926	1
BP	GO:0045765	regulation of angiogenesis	2023-01-12	342/18723	0.198514	0.220711	0.127846	2246	1
BP	GO:0006936	muscle contraction	2023-01-12	347/18723	0.201127	0.223145	0.129256	6926	1
BP	GO:1901342	regulation of vasculature development	2023-01-12	348/18723	0.201649	0.223254	0.129319	2246	1
BP	GO:0006887	exocytosis	2023-01-12	352/18723	0.203733	0.225088	0.130382	57553	1
BP	GO:0006066	alcohol metabolic process	2023-01-12	353/18723	0.204253	0.225191	0.130441	2246	1
BP	GO:0007178	transmembrane receptor protein serine/threonine kinase signaling pathway	2023-01-12	355/18723	0.205292	0.225593	0.130674	56940	1
BP	GO:0002460	adaptive immune response based on somatic recombination of immune receptors built from immunoglobulin superfamily domains	2023-01-12	356/18723	0.205811	0.225593	0.130674	3662	1
BP	GO:0001818	negative regulation of cytokine production	2023-01-12	357/18723	0.20633	0.225593	0.130674	28951	1
BP	GO:0010631	epithelial cell migration	2023-01-12	357/18723	0.20633	0.225593	0.130674	2246	1
BP	GO:0090132	epithelium migration	2023-01-12	360/18723	0.207885	0.226823	0.131386	2246	1
BP	GO:0031589	cell-substrate adhesion	2023-01-12	363/18723	0.209437	0.227574	0.131821	56940	1
BP	GO:0051098	regulation of binding	2023-01-12	363/18723	0.209437	0.227574	0.131821	3662	1
BP	GO:0050767	regulation of neurogenesis	2023-01-12	364/18723	0.209954	0.227666	0.131875	1600	1
BP	GO:0090130	tissue migration	2023-01-12	365/18723	0.21047	0.227757	0.131928	2246	1
BP	GO:0001701	in utero embryonic development	2023-01-12	367/18723	0.211502	0.227937	0.132032	6926	1
BP	GO:1903706	regulation of hemopoiesis	2023-01-12	367/18723	0.211502	0.227937	0.132032	3662	1
BP	GO:0045862	positive regulation of proteolysis	2023-01-12	372/18723	0.214076	0.230241	0.133366	28951	1
BP	GO:0030098	lymphocyte differentiation	2023-01-12	374/18723	0.215104	0.230875	0.133734	3662	1
BP	GO:0018108	peptidyl-tyrosine phosphorylation	2023-01-12	375/18723	0.215617	0.230956	0.13378	56940	1
BP	GO:0018205	peptidyl-lysine modification	2023-01-12	376/18723	0.21613	0.231035	0.133827	3662	1
BP	GO:0018212	peptidyl-tyrosine modification	2023-01-12	378/18723	0.217155	0.231661	0.134189	56940	1
BP	GO:0030099	myeloid cell differentiation	2023-01-12	381/18723	0.21869	0.232358	0.134593	3662	1
BP	GO:0050678	regulation of epithelial cell proliferation	2023-01-12	381/18723	0.21869	0.232358	0.134593	2246	1
BP	GO:0014706	striated muscle tissue development	2023-01-12	384/18723	0.220223	0.233047	0.134992	6926	1
BP	GO:0042692	muscle cell differentiation	2023-01-12	384/18723	0.220223	0.233047	0.134992	6926	1
BP	GO:0045786	negative regulation of cell cycle	2023-01-12	385/18723	0.220733	0.233119	0.135033	3843	1
BP	GO:0042176	regulation of protein catabolic process	2023-01-12	391/18723	0.223788	0.235873	0.136629	28951	1
BP	GO:0060537	muscle tissue development	2023-01-12	403/18723	0.229865	0.241794	0.140059	6926	1
BP	GO:0006325	chromatin organization	2023-01-12	409/18723	0.232887	0.244485	0.141617	8110	1
BP	GO:0043161	proteasome-mediated ubiquitin-dependent protein catabolic process	2023-01-12	412/18723	0.234395	0.245578	0.142251	28951	1
BP	GO:0016311	dephosphorylation	2023-01-12	417/18723	0.2369	0.247711	0.143486	56940	1
BP	GO:0007409	axonogenesis	2023-01-12	418/18723	0.2374	0.247743	0.143504	1600	1
BP	GO:0034329	cell junction assembly	2023-01-12	420/18723	0.2384	0.248294	0.143824	56940	1
BP	GO:0042060	wound healing	2023-01-12	422/18723	0.239398	0.248352	0.143857	2246	1
BP	GO:0072594	establishment of protein localization to organelle	2023-01-12	422/18723	0.239398	0.248352	0.143857	3843	1
BP	GO:0048608	reproductive structure development	2023-01-12	424/18723	0.240395	0.24849	0.143937	6926	1
BP	GO:1903131	mononuclear cell differentiation	2023-01-12	426/18723	0.241391	0.24849	0.143937	3662	1
BP	GO:0031331	positive regulation of cellular catabolic process	2023-01-12	427/18723	0.241889	0.24849	0.143937	28951	1
BP	GO:0048568	embryonic organ development	2023-01-12	427/18723	0.241889	0.24849	0.143937	6926	1
BP	GO:0061458	reproductive system development	2023-01-12	427/18723	0.241889	0.24849	0.143937	6926	1
BP	GO:0050673	epithelial cell proliferation	2023-01-12	437/18723	0.246848	0.253091	0.146602	2246	1
BP	GO:0007015	actin filament organization	2023-01-12	442/18723	0.249316	0.254641	0.1475	57553	1
BP	GO:0022411	cellular component disassembly	2023-01-12	443/18723	0.249809	0.254641	0.1475	57553	1
BP	GO:0051960	regulation of nervous system development	2023-01-12	443/18723	0.249809	0.254641	0.1475	1600	1
BP	GO:0003012	muscle system process	2023-01-12	452/18723	0.25423	0.258648	0.149821	6926	1
BP	GO:0016570	histone modification	2023-01-12	463/18723	0.259602	0.263097	0.152398	3662	1
BP	GO:0023061	signal release	2023-01-12	463/18723	0.259602	0.263097	0.152398	6926	1
BP	GO:0001819	positive regulation of cytokine production	2023-01-12	467/18723	0.261547	0.264036	0.152942	3662	1
BP	GO:0061564	axon development	2023-01-12	467/18723	0.261547	0.264036	0.152942	1600	1
BP	GO:0002764	immune response-regulating signaling pathway	2023-01-12	468/18723	0.262032	0.264036	0.152942	3662	1
BP	GO:0001667	ameboidal-type cell migration	2023-01-12	475/18723	0.265422	0.266941	0.154625	2246	1
BP	GO:0042110	T cell activation	2023-01-12	487/18723	0.271199	0.272232	0.15769	3662	1
BP	GO:0010498	proteasomal protein catabolic process	2023-01-12	490/18723	0.272637	0.273155	0.158224	28951	1
BP	GO:0009896	positive regulation of catabolic process	2023-01-12	492/18723	0.273594	0.273594	0.158479	28951	1
CC	GO:0030496	midbody	2023-02-14	196/19550	0.00840656	0.146092	0.124017	57553/5911	2
CC	GO:0071565	nBAF complex	2023-01-14	15/19550	0.0106918	0.146092	0.124017	8110	1
CC	GO:0005938	cell cortex	2023-02-14	308/19550	0.019869	0.146092	0.124017	2246/57553	2
CC	GO:0031941	filamentous actin	2023-01-14	31/19550	0.0219794	0.146092	0.124017	56940	1
CC	GO:0090543	Flemming body	2023-01-14	35/19550	0.0247825	0.146092	0.124017	57553	1
CC	GO:0016592	mediator complex	2023-01-14	40/19550	0.0282759	0.146092	0.124017	23389	1
CC	GO:0070603	SWI/SNF superfamily-type complex	2023-01-14	72/19550	0.0503602	0.151855	0.128909	8110	1
CC	GO:1904949	ATPase complex	2023-01-14	73/19550	0.0510427	0.151855	0.128909	8110	1
CC	GO:0045171	intercellular bridge	2023-01-14	75/19550	0.0524065	0.151855	0.128909	57553	1
CC	GO:0005643	nuclear pore	2023-01-14	84/19550	0.0585209	0.151855	0.128909	3843	1
CC	GO:0055038	recycling endosome membrane	2023-01-14	92/19550	0.0639252	0.151855	0.128909	5911	1
CC	GO:0032580	Golgi cisterna membrane	2023-01-14	95/19550	0.0659443	0.151855	0.128909	283358	1
CC	GO:0005903	brush border	2023-01-14	106/19550	0.0733134	0.151855	0.128909	1600	1
CC	GO:0000786	nucleosome	2023-01-14	109/19550	0.0753137	0.151855	0.128909	3662	1
CC	GO:0005884	actin filament	2023-01-14	114/19550	0.0786388	0.151855	0.128909	56940	1
CC	GO:0044815	DNA packaging complex	2023-01-14	117/19550	0.0806284	0.151855	0.128909	3662	1
CC	GO:0031985	Golgi cisterna	2023-01-14	121/19550	0.0832751	0.151855	0.128909	283358	1
CC	GO:0005795	Golgi stack	2023-01-14	155/19550	0.105488	0.178422	0.151462	283358	1
CC	GO:0098862	cluster of actin-based cell projections	2023-01-14	161/19550	0.109356	0.178422	0.151462	1600	1
CC	GO:0055037	recycling endosome	2023-01-14	195/19550	0.130981	0.190751	0.161928	5911	1
CC	GO:0032993	protein-DNA complex	2023-01-14	199/19550	0.133493	0.190751	0.161928	3662	1
CC	GO:0030027	lamellipodium	2023-01-14	202/19550	0.135372	0.190751	0.161928	56940	1
CC	GO:0014069	postsynaptic density	2023-01-14	330/19550	0.212124	0.272833	0.231607	1600	1
CC	GO:0032279	asymmetric synapse	2023-01-14	335/19550	0.214989	0.272833	0.231607	1600	1
CC	GO:0099572	postsynaptic specialization	2023-01-14	356/19550	0.22692	0.272833	0.231607	1600	1
CC	GO:0098984	neuron to neuron synapse	2023-01-14	361/19550	0.229735	0.272833	0.231607	1600	1
CC	GO:0098791	Golgi apparatus subcompartment	2023-01-14	384/19550	0.242565	0.272833	0.231607	283358	1
CC	GO:0005819	spindle	2023-01-14	391/19550	0.24643	0.272833	0.231607	57553	1
CC	GO:0031252	cell leading edge	2023-01-14	422/19550	0.263327	0.279318	0.237112	56940	1
CC	GO:0045177	apical part of cell	2023-01-14	435/19550	0.270308	0.279318	0.237112	1600	1
CC	GO:0005635	nuclear envelope	2023-01-14	468/19550	0.287754	0.287754	0.244273	3843	1
MF	GO:0003712	transcription coregulator activity	2023-03-14	489/18368	0.00548423	0.110714	0.0760754	8110/3662/23389	3
MF	GO:0004726	non-membrane spanning protein tyrosine phosphatase activity	2023-01-14	10/18368	0.00759772	0.110714	0.0760754	56940	1
MF	GO:0031434	mitogen-activated protein kinase kinase binding	2023-01-14	11/18368	0.00835453	0.110714	0.0760754	28951	1
MF	GO:0005095	GTPase inhibitor activity	2023-01-14	12/18368	0.00911081	0.110714	0.0760754	3843	1
MF	GO:0044548	S100 protein binding	2023-01-14	14/18368	0.0106218	0.110714	0.0760754	2246	1
MF	GO:0061608	nuclear import signal receptor activity	2023-01-14	20/18368	0.0151418	0.110714	0.0760754	3843	1
MF	GO:0031267	small GTPase binding	2023-02-14	259/18368	0.0161185	0.110714	0.0760754	3843/57553	2
MF	GO:0055106	ubiquitin-protein transferase regulator activity	2023-01-14	22/18368	0.0166442	0.110714	0.0760754	28951	1
MF	GO:0140103	catalytic activity, acting on a glycoprotein	2023-01-14	23/18368	0.0173946	0.110714	0.0760754	283358	1
MF	GO:0005104	fibroblast growth factor receptor binding	2023-01-14	25/18368	0.0188938	0.110714	0.0760754	2246	1
MF	GO:0051020	GTPase binding	2023-02-14	291/18368	0.0200755	0.110714	0.0760754	3843/57553	2
MF	GO:0008139	nuclear localization sequence binding	2023-01-14	27/18368	0.0203909	0.110714	0.0760754	3843	1
MF	GO:0140142	nucleocytoplasmic carrier activity	2023-01-14	31/18368	0.0233788	0.110714	0.0760754	3843	1
MF	GO:0048019	receptor antagonist activity	2023-01-14	32/18368	0.0241244	0.110714	0.0760754	100463486	1
MF	GO:0008376	acetylgalactosaminyltransferase activity	2023-01-14	34/18368	0.0256141	0.110714	0.0760754	283358	1
MF	GO:0043548	phosphatidylinositol 3-kinase binding	2023-01-14	34/18368	0.0256141	0.110714	0.0760754	1600	1
MF	GO:0071949	FAD binding	2023-01-14	37/18368	0.0278447	0.110714	0.0760754	57553	1
MF	GO:0003925	G protein activity	2023-01-14	40/18368	0.0300705	0.110714	0.0760754	5911	1
MF	GO:0016709	oxidoreductase activity, acting on paired donors, with incorporation or reduction of molecular oxygen, NAD(P)H as one donor, and incorporation of one atom of oxygen	2023-01-14	43/18368	0.0322916	0.110714	0.0760754	57553	1
MF	GO:0030544	Hsp70 protein binding	2023-01-14	43/18368	0.0322916	0.110714	0.0760754	2246	1
MF	GO:0030547	signaling receptor inhibitor activity	2023-01-14	43/18368	0.0322916	0.110714	0.0760754	100463486	1
MF	GO:0008138	protein tyrosine/serine/threonine phosphatase activity	2023-01-14	47/18368	0.0352457	0.115349	0.0792606	56940	1
MF	GO:0005048	signal sequence binding	2023-01-14	50/18368	0.0374558	0.117253	0.0805685	3843	1
MF	GO:0001228	DNA-binding transcription activator activity, RNA polymerase II-specific	2023-02-14	450/18368	0.0448668	0.129347	0.0888789	3662/6926	2
MF	GO:0001216	DNA-binding transcription activator activity	2023-02-14	456/18368	0.0459531	0.129347	0.0888789	3662/6926	2
MF	GO:0004860	protein kinase inhibitor activity	2023-01-14	70/18368	0.0520699	0.129347	0.0888789	28951	1
MF	GO:0106306	protein serine phosphatase activity	2023-01-14	73/18368	0.0542442	0.129347	0.0888789	56940	1
MF	GO:0106307	protein threonine phosphatase activity	2023-01-14	73/18368	0.0542442	0.129347	0.0888789	56940	1
MF	GO:0140104	molecular carrier activity	2023-01-14	73/18368	0.0542442	0.129347	0.0888789	3843	1
MF	GO:0019210	kinase inhibitor activity	2023-01-14	74/18368	0.0549679	0.129347	0.0888789	28951	1
MF	GO:0019003	GDP binding	2023-01-14	75/18368	0.0556911	0.129347	0.0888789	5911	1
MF	GO:0050660	flavin adenine dinucleotide binding	2023-01-14	85/18368	0.0628951	0.141514	0.0972391	57553	1
MF	GO:0004722	protein serine/threonine phosphatase activity	2023-01-14	98/18368	0.0721839	0.1543	0.106025	56940	1
MF	GO:0004497	monooxygenase activity	2023-01-14	102/18368	0.0750247	0.1543	0.106025	57553	1
MF	GO:0004725	protein tyrosine phosphatase activity	2023-01-14	102/18368	0.0750247	0.1543	0.106025	56940	1
MF	GO:1990782	protein tyrosine kinase binding	2023-01-14	105/18368	0.07715	0.1543	0.106025	56940	1
MF	GO:0031072	heat shock protein binding	2023-01-14	129/18368	0.0939902	0.1829	0.125677	2246	1
MF	GO:0070851	growth factor receptor binding	2023-01-14	141/18368	0.102303	0.187866	0.129089	2246	1
MF	GO:0008194	UDP-glycosyltransferase activity	2023-01-14	143/18368	0.103681	0.187866	0.129089	283358	1
MF	GO:0005178	integrin binding	2023-01-14	144/18368	0.10437	0.187866	0.129089	2246	1
MF	GO:0008083	growth factor activity	2023-01-14	162/18368	0.11668	0.204216	0.140324	2246	1
MF	GO:0008201	heparin binding	2023-01-14	166/18368	0.119394	0.204216	0.140324	2246	1
MF	GO:0016705	oxidoreductase activity, acting on paired donors, with incorporation or reduction of molecular oxygen	2023-01-14	170/18368	0.1221	0.204216	0.140324	57553	1
MF	GO:0004721	phosphoprotein phosphatase activity	2023-01-14	174/18368	0.124799	0.204216	0.140324	56940	1
MF	GO:0016758	hexosyltransferase activity	2023-01-14	197/18368	0.140167	0.224267	0.154102	283358	1
MF	GO:0019887	protein kinase regulator activity	2023-01-14	204/18368	0.144794	0.226635	0.155729	28951	1
MF	GO:0000287	magnesium ion binding	2023-01-14	221/18368	0.155936	0.238881	0.164143	5911	1
MF	GO:0005539	glycosaminoglycan binding	2023-01-14	230/18368	0.16178	0.240567	0.165302	2246	1
MF	GO:0019207	kinase regulator activity	2023-01-14	233/18368	0.163719	0.240567	0.165302	28951	1
MF	GO:0042393	histone binding	2023-01-14	244/18368	0.170796	0.245946	0.168998	8110	1
MF	GO:0003713	transcription coactivator activity	2023-01-14	262/18368	0.182255	0.253919	0.174477	3662	1
MF	GO:1901681	sulfur compound binding	2023-01-14	265/18368	0.184151	0.253919	0.174477	2246	1
MF	GO:0016757	glycosyltransferase activity	2023-01-14	270/18368	0.187301	0.253919	0.174477	283358	1
MF	GO:0016791	phosphatase activity	2023-01-14	275/18368	0.19044	0.253919	0.174477	56940	1
MF	GO:0031625	ubiquitin protein ligase binding	2023-01-14	297/18368	0.204117	0.262552	0.180409	28951	1
MF	GO:0061629	RNA polymerase II-specific DNA-binding transcription factor binding	2023-01-14	299/18368	0.20535	0.262552	0.180409	6926	1
MF	GO:0001227	DNA-binding transcription repressor activity, RNA polymerase II-specific	2023-01-14	310/18368	0.212098	0.262552	0.180409	6926	1
MF	GO:0001217	DNA-binding transcription repressor activity	2023-01-14	313/18368	0.21393	0.262552	0.180409	6926	1
MF	GO:0044389	ubiquitin-like protein ligase binding	2023-01-14	316/18368	0.215757	0.262552	0.180409	28951	1
MF	GO:0042277	peptide binding	2023-01-14	321/18368	0.218794	0.262552	0.180409	3843	1
MF	GO:0003924	GTPase activity	2023-01-14	337/18368	0.228438	0.269631	0.185273	5911	1
MF	GO:0042578	phosphoric ester hydrolase activity	2023-01-14	366/18368	0.245637	0.285149	0.195936	56940	1
MF	GO:0005525	GTP binding	2023-01-14	377/18368	0.252067	0.285149	0.195936	5911	1
MF	GO:0140297	DNA-binding transcription factor binding	2023-01-14	394/18368	0.261904	0.285149	0.195936	6926	1
MF	GO:0019001	guanyl nucleotide binding	2023-01-14	398/18368	0.264201	0.285149	0.195936	5911	1
MF	GO:0032561	guanyl ribonucleotide binding	2023-01-14	398/18368	0.264201	0.285149	0.195936	5911	1
MF	GO:0033218	amide binding	2023-01-14	400/18368	0.265347	0.285149	0.195936	3843	1
MF	GO:0003779	actin binding	2023-01-14	441/18368	0.288479	0.305449	0.209884	57553	1
MF	GO:0048018	receptor ligand activity	2023-01-14	487/18368	0.313627	0.317915	0.21845	2246	1
MF	GO:0030695	GTPase regulator activity	2023-01-14	488/18368	0.314164	0.317915	0.21845	3843	1
MF	GO:0060589	nucleoside-triphosphatase regulator activity	2023-01-14	488/18368	0.314164	0.317915	0.21845	3843	1
MF	GO:0030546	signaling receptor activator activity	2023-01-14	495/18368	0.317915	0.317915	0.21845	2246	1
BP：Biological Process
CC:Cellular Component
MF:Molecular Function
